# Supplementary material for: 1-(4-Amino­phen­yl)-3-[2-(trifluoro­meth­yl)phen­yl]prop-2-en-1-one
Source: Acta Crystallogr Sect E Struct Rep Online. 2010 Apr 24;66(Pt 5):o1156–7. doi: 10.1107/S1600536810014169 (PMC2979023; doi:10.1107/S1600536810014169)
Supplement: Supplementary file 2 [file e-66-o1156-Isup2.hkl]

# 
# h,k,l, Fc-squared, Fo-squared, sigma(Fo-squared) and status flag 
# 
data_I
_shelx_title ' z in P2(1)/c' 
_shelx_refln_list_code          4 
_shelx_F_calc_maximum      162.19 
_exptl_crystal_F_000       600.00 
_reflns_d_resolution_high  0.8409 
 
loop_ 
 _symmetry_equiv_pos_as_xyz 
 'x, y, z' 
 '-x, y+1/2, -z+1/2' 
 '-x, -y, -z' 
 'x, -y-1/2, z-1/2' 
 
_cell_length_a    18.8352 
_cell_length_b     4.7866 
_cell_length_c    15.1769 
_cell_angle_alpha  90.000 
_cell_angle_beta  101.108 
_cell_angle_gamma  90.000 
 
_shelx_F_squared_multiplier     1.000 
 
loop_ 
 _refln_index_h 
 _refln_index_k 
 _refln_index_l 
 _refln_F_squared_calc 
 _refln_F_squared_meas 
 _refln_F_squared_sigma 
 _refln_observed_status 
   1   0   0       67.94        0.13      0.26 o 
   2   0   0     3623.40     4604.60     32.02 o 
   3   0   0     2066.80     2626.59     21.98 o 
   4   0   0    20769.22    25176.59    147.42 o 
   5   0   0       47.21       47.54      2.83 o 
   6   0   0       27.46       39.07      4.97 o 
   7   0   0        5.49        5.76      1.19 o 
   8   0   0      251.86      306.82     33.71 o 
   9   0   0     2378.62     2729.66    260.96 o 
  10   0   0     3838.72     4322.01    497.56 o 
  11   0   0      202.96      230.91     24.42 o 
  12   0   0     1489.71     1620.19    170.41 o 
  13   0   0       14.37       16.40      2.72 o 
  14   0   0      586.10      617.23     78.64 o 
  15   0   0       30.42       30.10      5.35 o 
  16   0   0      270.98      330.67     44.33 o 
  17   0   0        7.36        4.38      2.06 o 
  18   0   0       42.39       43.60      6.03 o 
  19   0   0        4.85        8.05      4.52 o 
  20   0   0        0.63       -2.93      4.97 o 
  21   0   0       39.13       57.71     10.96 o 
   1   1   0     1706.49     1352.68     65.18 o 
   2   1   0     1890.25     1632.06    207.69 o 
   3   1   0      953.86      808.48     63.83 o 
   4   1   0    26304.31    24705.57    931.15 o 
   5   1   0       57.96       64.35      2.56 o 
   6   1   0     1007.87     1176.57     51.39 o 
   7   1   0       60.40       71.72      2.46 o 
   8   1   0     3920.55     4357.93    202.69 o 
   9   1   0        2.71        2.88      1.00 o 
  10   1   0       93.92      101.17      3.96 o 
  11   1   0      100.00      103.20      7.90 o 
  12   1   0       64.73       62.47      3.46 o 
  13   1   0        6.77        7.67      1.80 o 
  14   1   0      350.29      323.62     19.00 o 
  15   1   0       89.52      103.29     16.45 o 
  16   1   0      131.24      140.23     11.85 o 
  17   1   0        1.83        3.61      2.45 o 
  18   1   0        0.15       -2.83      2.83 o 
  19   1   0       27.98       18.34      5.18 o 
  20   1   0        0.31        4.39      3.91 o 
  21   1   0        0.93        7.08      4.41 o 
   0   2   0     1648.54     1279.68     22.53 o 
   1   2   0      876.59      775.62     25.94 o 
   2   2   0      285.18      239.06     10.58 o 
   3   2   0      554.60      413.54     22.95 o 
   4   2   0       47.36       34.11      2.85 o 
   5   2   0      641.36      548.89     26.67 o 
   6   2   0     1349.62     1227.11     58.12 o 
   7   2   0      305.37      316.06     10.24 o 
   8   2   0      964.01      959.52     45.87 o 
   9   2   0      793.97      804.76     48.03 o 
  10   2   0       57.51       52.54      4.08 o 
  11   2   0       12.17       14.57      2.76 o 
  12   2   0      209.93      210.86     19.66 o 
  13   2   0        0.70        3.45      2.22 o 
  14   2   0       24.44       22.21      3.56 o 
  15   2   0       22.10       27.89      5.61 o 
  16   2   0       10.07       11.82      7.07 o 
  17   2   0       12.89       12.70      4.46 o 
  18   2   0        0.02        0.01      3.58 o 
  19   2   0        0.21        0.62      3.37 o 
  20   2   0        0.03        0.66      3.63 o 
   1   3   0      327.32      273.84      8.92 o 
   2   3   0        6.50        8.91      1.68 o 
   3   3   0        8.79        8.99      1.72 o 
   4   3   0      323.88      269.00     18.23 o 
   5   3   0      297.77      269.90     18.55 o 
   6   3   0        0.81        0.69      1.23 o 
   7   3   0       12.52       12.08      2.15 o 
   8   3   0        0.00        0.83      1.45 o 
   9   3   0      275.33      249.49     23.55 o 
  10   3   0      272.17      243.46     17.84 o 
  11   3   0        6.91        7.71      3.60 o 
  12   3   0      164.99      162.39     10.22 o 
  13   3   0       78.40       83.74      8.20 o 
  14   3   0       44.49       39.71      7.01 o 
  15   3   0       32.36       29.41      6.21 o 
  16   3   0        2.15        3.22      3.77 o 
  17   3   0        0.29       -2.03      3.17 o 
  18   3   0        0.05        4.10      3.92 o 
   0   4   0       12.96       20.27      3.68 o 
   1   4   0       59.53       60.47      4.14 o 
   2   4   0        0.03       -0.42      1.29 o 
   3   4   0       39.97       45.05      3.62 o 
   4   4   0       21.50       22.67      3.59 o 
   5   4   0        7.06        5.75      2.37 o 
   6   4   0       21.56       19.39      3.09 o 
   7   4   0       21.65       23.75      4.15 o 
   8   4   0       11.89        9.85      3.40 o 
   9   4   0      159.23      186.13      8.93 o 
  10   4   0      122.92      128.68      7.82 o 
  11   4   0       36.16       40.05      6.94 o 
  12   4   0        6.93        6.10      4.32 o 
  13   4   0       30.75       32.37      6.76 o 
  14   4   0       58.55       50.04      7.93 o 
  15   4   0       10.54       11.69      5.20 o 
   1   5   0       32.30       43.12      5.03 o 
   2   5   0       18.94       20.76      3.95 o 
   3   5   0        2.37        0.60      3.10 o 
   4   5   0       53.24       71.54      7.79 o 
   5   5   0      110.37      125.37      7.77 o 
   6   5   0        3.47        2.50      2.77 o 
   7   5   0        1.42        2.21      3.11 o 
   8   5   0        0.14        0.40      3.08 o 
   9   5   0       10.72       10.61      3.65 o 
  10   5   0        0.27        2.08      3.01 o 
 -21   1   1        2.32        5.31      3.91 o 
 -20   1   1       48.03       40.16      6.63 o 
 -19   1   1       18.25       17.32      5.86 o 
 -18   1   1       44.64       60.44      7.96 o 
 -17   1   1       18.14       22.70      4.84 o 
 -16   1   1      101.38      105.68     10.53 o 
 -15   1   1        3.64        4.54      1.52 o 
 -14   1   1        9.66        8.15      1.73 o 
 -13   1   1      183.09      161.55     10.39 o 
 -12   1   1      378.44      434.77     21.34 o 
 -11   1   1       26.68       30.99      2.30 o 
 -10   1   1      854.42      898.45     35.85 o 
  -9   1   1       94.98      123.19      5.41 o 
  -8   1   1        8.68       17.28      1.55 o 
  -7   1   1       25.09       27.96      1.56 o 
  -6   1   1     3665.80     3563.30     57.96 o 
  -5   1   1     1716.98     1627.65     22.61 o 
  -4   1   1     2423.99     2266.74     80.52 o 
  -3   1   1      795.84      653.55     38.35 o 
  -2   1   1     1218.51     1007.20     55.86 o 
  -1   1   1     1588.85     1282.89     18.63 o 
   0   1   1     2257.83     1961.25    177.54 o 
   1   1   1     1081.66     1008.69     89.47 o 
   2   1   1     7088.71     6644.55    374.96 o 
   3   1   1    10405.64    10356.79    522.96 o 
   4   1   1     9563.35     9452.69    599.34 o 
   5   1   1      817.96      831.23     56.93 o 
   6   1   1      202.62      217.17     14.13 o 
   7   1   1      741.97      880.17     45.80 o 
   8   1   1     1511.97     1526.30     87.58 o 
   9   1   1      522.76      549.05     33.72 o 
  10   1   1       36.80       30.12      2.44 o 
  11   1   1       26.36       33.54      2.57 o 
  12   1   1      164.55      184.31      9.06 o 
  13   1   1      170.29      162.29      8.96 o 
  14   1   1      166.12      175.19     19.19 o 
  15   1   1       25.62       28.75      3.98 o 
  16   1   1       12.52        6.83      2.62 o 
  17   1   1        4.31        7.07      2.74 o 
  18   1   1       85.09      105.01      7.77 o 
  19   1   1       10.60        9.87      3.35 o 
  20   1   1        5.71        7.19      4.32 o 
  21   1   1        3.74        7.64      4.50 o 
 -20   2   1       17.92       16.69      5.31 o 
 -19   2   1       15.64       10.03      6.12 o 
 -18   2   1        0.07       -0.96      2.99 o 
 -17   2   1       44.13       42.14      6.69 o 
 -16   2   1        5.44        6.65      3.63 o 
 -15   2   1       14.97       11.34      3.96 o 
 -14   2   1       17.95       20.74      4.39 o 
 -13   2   1        2.87        0.62      3.12 o 
 -12   2   1       10.97       17.55      2.92 o 
 -11   2   1        0.39        4.03      1.65 o 
 -10   2   1       22.48       22.51      2.27 o 
  -9   2   1      150.83      152.43      7.02 o 
  -8   2   1     1104.68     1116.68     49.14 o 
  -7   2   1      500.45      460.09     21.13 o 
  -6   2   1      271.14      219.33     12.55 o 
  -5   2   1        6.16        4.00      1.14 o 
  -4   2   1      534.35      453.15     24.47 o 
  -3   2   1      504.79      419.98     12.96 o 
  -2   2   1      225.28      190.15      4.90 o 
  -1   2   1      473.04      402.44     18.12 o 
   0   2   1       45.56       44.71      2.59 o 
   1   2   1      456.21      399.89     27.33 o 
   2   2   1      261.05      285.92     22.12 o 
   3   2   1      395.94      345.03     25.05 o 
   4   2   1     1408.00     1381.01     88.86 o 
   5   2   1      624.65      563.35     40.24 o 
   6   2   1      237.34      228.75     15.36 o 
   7   2   1     2092.69     1820.41    171.68 o 
   8   2   1     1303.14     1181.56    135.77 o 
   9   2   1        0.00       -0.59      1.41 o 
  10   2   1       46.96       41.87      4.34 o 
  11   2   1      106.29      105.74     11.69 o 
  12   2   1       12.53       11.28      2.73 o 
  13   2   1       12.68       12.16      2.95 o 
  14   2   1        3.17        2.12      1.85 o 
  15   2   1       14.58       15.70      3.35 o 
  16   2   1        0.45        2.07      3.17 o 
  17   2   1      116.18      123.11     22.93 o 
  18   2   1       18.56        8.68      4.53 o 
  19   2   1       47.96       39.64      7.52 o 
  20   2   1       23.78       28.38      6.57 o 
 -18   3   1        7.50        4.87      4.12 o 
 -17   3   1        7.10        6.43      4.26 o 
 -16   3   1       19.48       21.26      5.57 o 
 -15   3   1        8.94        8.09      4.05 o 
 -14   3   1       16.75       14.74      4.49 o 
 -13   3   1       11.17       13.89      4.46 o 
 -12   3   1       36.48       38.93      5.99 o 
 -11   3   1       32.48       40.48      4.78 o 
 -10   3   1        5.66        4.93      2.40 o 
  -9   3   1       15.33       15.50      3.23 o 
  -8   3   1       81.39       69.12      3.95 o 
  -7   3   1       56.49       56.75      3.35 o 
  -6   3   1        0.01       -0.91      0.94 o 
  -5   3   1        2.07        1.03      1.12 o 
  -4   3   1      158.49      154.57      7.61 o 
  -3   3   1       98.26       97.88      3.95 o 
  -2   3   1        0.02       -0.94      0.94 o 
  -1   3   1      137.40      144.48      8.40 o 
   0   3   1      446.39      410.42     15.53 o 
   1   3   1       60.86       57.72      3.82 o 
   2   3   1      296.42      274.62     15.40 o 
   3   3   1        4.54        2.24      1.13 o 
   4   3   1        1.18        0.41      0.75 o 
   5   3   1       10.26       12.56      2.16 o 
   6   3   1       73.34       72.29      6.90 o 
   7   3   1      175.31      193.31     16.26 o 
   8   3   1      116.16      105.69      6.40 o 
   9   3   1       60.97       59.50      7.33 o 
  10   3   1      102.48       95.64     13.05 o 
  11   3   1      324.19      293.84     42.74 o 
  12   3   1        8.12       11.11      4.36 o 
  13   3   1        7.65        4.50      3.52 o 
  14   3   1        8.77       14.85      4.81 o 
  15   3   1       50.59       56.94     10.64 o 
  16   3   1        0.70        1.40      3.11 o 
  17   3   1       11.43       11.60      4.76 o 
  18   3   1       12.87       10.90      4.86 o 
 -15   4   1       11.56       12.49      5.38 o 
 -14   4   1       29.73       34.07      6.74 o 
 -13   4   1       15.93       16.62      5.63 o 
 -12   4   1        0.28        1.98      2.99 o 
 -11   4   1        4.62        8.84      3.36 o 
 -10   4   1       11.85       14.01      3.80 o 
  -9   4   1        7.13       10.83      3.46 o 
  -8   4   1       31.08       29.18      4.57 o 
  -7   4   1        8.34        6.07      2.55 o 
  -6   4   1       11.35       14.39      4.27 o 
  -5   4   1       11.99       11.61      3.79 o 
  -4   4   1        1.25        2.56      2.10 o 
  -3   4   1       46.22       54.88      4.70 o 
  -2   4   1       21.48       22.64      2.42 o 
  -1   4   1       19.62       23.60      2.49 o 
   0   4   1        0.59        2.00      1.48 o 
   1   4   1        0.15        2.64      1.88 o 
   2   4   1        9.56        8.88      2.52 o 
   3   4   1        2.18        1.38      1.82 o 
   4   4   1        8.07        6.09      1.92 o 
   5   4   1      180.01      194.96      7.95 o 
   6   4   1       73.00       65.97      6.40 o 
   7   4   1       15.70       15.46      2.96 o 
   8   4   1       60.09       57.87      5.59 o 
   9   4   1       49.94       56.13      7.34 o 
  10   4   1       22.40       20.91      5.28 o 
  11   4   1        3.40        1.08      3.51 o 
  12   4   1       31.00       36.01      6.66 o 
  13   4   1        0.97       -0.54      3.64 o 
  14   4   1       31.55       25.04      6.35 o 
  15   4   1       54.90       60.76      9.36 o 
 -10   5   1        7.71        8.90      3.72 o 
  -9   5   1        3.72        6.13      3.42 o 
  -8   5   1       13.22       14.08      4.02 o 
  -7   5   1        9.43        7.45      3.40 o 
  -6   5   1        0.01        0.79      2.38 o 
  -5   5   1        0.99       -1.03      3.24 o 
  -4   5   1       56.17       67.28      7.84 o 
  -3   5   1        2.79        1.04      3.05 o 
  -2   5   1        0.18        2.73      3.14 o 
  -1   5   1        3.78        5.14      3.45 o 
   0   5   1       21.46       22.66      5.09 o 
   1   5   1      148.66      177.36     10.58 o 
   2   5   1      100.05      107.21     12.15 o 
   3   5   1        2.59        3.56      2.08 o 
   4   5   1        5.75        7.96      3.18 o 
   5   5   1       15.85       14.92      3.67 o 
   6   5   1       24.70       25.36      4.58 o 
   7   5   1        3.75        5.91      3.24 o 
   8   5   1        0.25       -0.99      2.75 o 
   9   5   1       10.61        4.79      4.01 o 
  10   5   1        6.76        8.40      4.82 o 
 -21   0   2       32.25       34.14      8.41 o 
 -20   0   2       58.78       48.92      9.17 o 
 -19   0   2       16.51       14.43      4.46 o 
 -18   0   2       80.01       90.21     12.74 o 
 -17   0   2       27.41       34.41      6.96 o 
 -16   0   2       50.34       48.25      6.42 o 
 -15   0   2       83.09       66.29      6.10 o 
 -14   0   2      187.99      200.00     18.94 o 
 -13   0   2      656.05      737.45     79.72 o 
 -12   0   2      839.79     1013.10    105.31 o 
 -11   0   2     1383.11     1477.89    157.85 o 
 -10   0   2     2090.58     2403.22    240.08 o 
  -9   0   2      423.17      506.23     32.27 o 
  -8   0   2       17.26       23.66      2.15 o 
  -7   0   2      161.55      181.71      9.99 o 
  -6   0   2     1638.64     1839.66     84.20 o 
  -5   0   2     2266.64     2434.59     17.28 o 
  -4   0   2     4472.51     4600.75    206.74 o 
  -3   0   2    15848.14    17001.62   1407.05 o 
  -2   0   2     1509.69     1079.34     11.60 o 
  -1   0   2     2469.99     1982.44     17.44 o 
   0   0   2      726.53      745.00      9.87 o 
   1   0   2     1239.10     1524.26     16.33 o 
   2   0   2     1167.52     1635.38     18.61 o 
   3   0   2     1006.23     1360.95     18.57 o 
   4   0   2     3706.61     4931.31    574.10 o 
   5   0   2       27.05       54.22      7.96 o 
   6   0   2     1155.99     1524.10    155.93 o 
   7   0   2      169.67      195.41     27.98 o 
   8   0   2        4.63        6.54      2.17 o 
   9   0   2        0.27        1.08      1.87 o 
  10   0   2      281.59      336.77     48.82 o 
  11   0   2       52.31       59.93      7.07 o 
  12   0   2       22.96       28.52      4.27 o 
  13   0   2      143.05      189.78     12.93 o 
  14   0   2      240.39      269.12     42.06 o 
  15   0   2        1.92       -0.83      2.34 o 
  16   0   2       10.30       13.63      6.12 o 
  17   0   2        6.03       10.06      6.37 o 
  18   0   2       10.50       17.96      7.52 o 
  19   0   2      117.21      138.63     14.27 o 
  20   0   2        1.31        0.00      5.22 o 
  21   0   2        7.91       14.14      7.64 o 
 -21   1   2       29.70       29.95      6.17 o 
 -20   1   2       51.98       51.03     13.50 o 
 -19   1   2       20.66       20.88      4.10 o 
 -18   1   2       10.20        9.93      2.98 o 
 -17   1   2        7.15        5.80      1.94 o 
 -16   1   2        1.54        1.72      1.64 o 
 -15   1   2       25.97       22.79      2.54 o 
 -14   1   2      132.18      133.93      8.46 o 
 -13   1   2       84.51      101.32      7.26 o 
 -12   1   2       53.49       61.66      3.03 o 
 -11   1   2       14.15       18.46      1.90 o 
 -10   1   2      131.49      117.94      6.58 o 
  -9   1   2      598.62      738.59     22.89 o 
  -8   1   2      383.17      439.87     10.28 o 
  -7   1   2       43.15       53.09      2.00 o 
  -6   1   2      178.91      189.19      5.94 o 
  -5   1   2      825.48      711.64     10.95 o 
  -4   1   2      374.72      308.94     18.97 o 
  -3   1   2      904.25      735.07     35.11 o 
  -2   1   2      619.98      564.40     38.19 o 
  -1   1   2        0.39       -0.05      0.36 o 
   0   1   2     6580.44     6082.06    552.69 o 
   1   1   2     4866.02     4760.55    490.15 o 
   2   1   2     1155.27     1127.94    129.47 o 
   3   1   2     3952.51     4302.18    460.84 o 
   4   1   2     1263.39     1201.85    109.46 o 
   5   1   2      647.83      698.22     73.72 o 
   6   1   2       21.51       38.30      5.57 o 
   7   1   2      385.53      467.03     39.45 o 
   8   1   2      144.95      143.59     13.36 o 
   9   1   2       16.15       14.72      2.48 o 
  10   1   2      481.01      539.08     46.90 o 
  11   1   2       16.49       15.14      2.77 o 
  12   1   2       81.93       89.98     13.52 o 
  13   1   2      103.38      121.62     22.63 o 
  14   1   2      184.40      177.18     17.40 o 
  15   1   2       58.95       63.54      6.69 o 
  16   1   2        8.37        8.92      2.92 o 
  17   1   2        1.96        7.02      2.97 o 
  18   1   2        0.34        2.09      2.64 o 
  19   1   2        4.52        8.56      3.34 o 
  20   1   2        8.44        9.57      4.45 o 
  21   1   2        2.08        1.33      4.12 o 
 -20   2   2       47.09       60.10     11.40 o 
 -19   2   2       94.55       87.98      9.13 o 
 -18   2   2       42.25       45.34      8.22 o 
 -17   2   2        2.79        5.58      3.73 o 
 -16   2   2      108.79      102.96      8.33 o 
 -15   2   2        2.98       -0.78      2.43 o 
 -14   2   2       54.57       46.17      5.94 o 
 -13   2   2       30.96       24.79      4.73 o 
 -12   2   2      157.92      154.11      5.87 o 
 -11   2   2      127.97      133.13      6.66 o 
 -10   2   2      162.94      142.02      5.77 o 
  -9   2   2       78.20       63.26      2.69 o 
  -8   2   2      204.22      185.81      7.28 o 
  -7   2   2      121.40      112.94      7.01 o 
  -6   2   2       15.43       16.28      2.18 o 
  -5   2   2     3526.60     3075.15    105.13 o 
  -4   2   2      245.02      227.36      5.40 o 
  -3   2   2     1327.79     1085.49     46.90 o 
  -2   2   2      240.20      224.93     14.77 o 
  -1   2   2     1623.47     1416.59     82.30 o 
   0   2   2      689.49      649.25     54.73 o 
   1   2   2     1217.60     1247.74    122.03 o 
   2   2   2       62.02       51.21      4.91 o 
   3   2   2      509.06      500.54     35.63 o 
   4   2   2      723.86      662.38     53.37 o 
   5   2   2     1281.88     1186.75    136.53 o 
   6   2   2      103.24       77.68      8.00 o 
   7   2   2      982.64      970.50    103.17 o 
   8   2   2     1086.44     1016.30    109.23 o 
   9   2   2      612.43      635.88     68.77 o 
  10   2   2       18.74       18.40      3.02 o 
  11   2   2      212.89      218.27     35.35 o 
  12   2   2       17.46       11.97      3.88 o 
  13   2   2      201.66      200.10     21.47 o 
  14   2   2        8.65        9.12      2.75 o 
  15   2   2       26.98       26.19      5.66 o 
  16   2   2       11.17       10.18      3.18 o 
  17   2   2      125.78      137.09     20.71 o 
  18   2   2       36.02       32.34      6.57 o 
  19   2   2        5.97        3.00      3.86 o 
 -18   3   2        5.42        8.91      4.73 o 
 -17   3   2        0.40        0.55      3.60 o 
 -16   3   2        2.99        2.22      3.46 o 
 -15   3   2       18.27       20.74      5.20 o 
 -14   3   2       52.07       47.54      6.74 o 
 -13   3   2      117.69      118.97      9.11 o 
 -12   3   2       73.70       72.00      5.93 o 
 -11   3   2       37.05       28.17      4.26 o 
 -10   3   2        0.89        1.62      2.18 o 
  -9   3   2        1.81        1.44      1.88 o 
  -8   3   2        8.66        9.04      2.99 o 
  -7   3   2       51.74       41.82      2.91 o 
  -6   3   2       26.70       29.34      2.61 o 
  -5   3   2      123.65      115.19      5.57 o 
  -4   3   2       58.55       50.15      2.66 o 
  -3   3   2      362.32      320.97     15.79 o 
  -2   3   2       23.30       23.83      2.27 o 
  -1   3   2     2225.06     2034.53    129.02 o 
   0   3   2       14.14       16.41      2.49 o 
   1   3   2       42.69       36.32      3.26 o 
   2   3   2       45.38       47.92      3.64 o 
   3   3   2      319.12      314.95     16.97 o 
   4   3   2      140.21      143.24     12.01 o 
   5   3   2      195.94      202.13     15.98 o 
   6   3   2       92.84       89.40      7.93 o 
   7   3   2       10.03        8.50      3.22 o 
   8   3   2        3.91        9.43      3.21 o 
   9   3   2     1997.16     1855.78    255.08 o 
  10   3   2       10.24       11.55      3.07 o 
  11   3   2      596.98      518.49     82.24 o 
  12   3   2       78.10       68.75      7.49 o 
  13   3   2      253.35      256.73     43.39 o 
  14   3   2        3.51        4.91      6.05 o 
  15   3   2       32.03       27.58      6.50 o 
  16   3   2        3.09        1.99      3.45 o 
  17   3   2        2.11        1.70      4.05 o 
  18   3   2        0.51       -2.71      3.73 o 
 -15   4   2        9.70       10.09      4.75 o 
 -14   4   2        0.73       -0.15      3.34 o 
 -13   4   2        2.18        1.93      3.10 o 
 -12   4   2        4.13        5.84      3.31 o 
 -11   4   2       90.31      103.22      7.84 o 
 -10   4   2        0.26       -2.03      3.24 o 
  -9   4   2       31.85       31.60      4.81 o 
  -8   4   2        3.84        6.04      3.39 o 
  -7   4   2      126.51      133.00      9.14 o 
  -6   4   2       48.99       59.77      6.67 o 
  -5   4   2       79.15       73.50      7.12 o 
  -4   4   2       51.79       53.50      6.26 o 
  -3   4   2        3.75        3.53      1.68 o 
  -2   4   2        1.87        4.07      1.65 o 
  -1   4   2       22.08       19.84      2.62 o 
   0   4   2       55.30       46.80      4.95 o 
   1   4   2      212.13      196.86     13.70 o 
   2   4   2       33.77       26.55      2.78 o 
   3   4   2       76.64       74.38      4.65 o 
   4   4   2       39.10       46.89      4.17 o 
   5   4   2      780.12      843.96     51.89 o 
   6   4   2       93.28       92.59      7.77 o 
   7   4   2      114.05      128.17     11.28 o 
   8   4   2        0.64        1.96      2.35 o 
   9   4   2       15.68       13.25      4.50 o 
  10   4   2       96.33      105.13      8.91 o 
  11   4   2        0.04       -1.89      3.36 o 
  12   4   2       11.74       12.85      7.90 o 
  13   4   2       80.76       82.38      9.50 o 
  14   4   2        4.55        3.52      8.09 o 
 -10   5   2       21.84       18.28      4.44 o 
  -9   5   2        3.23        2.95      3.21 o 
  -8   5   2        0.97        0.52      2.61 o 
  -7   5   2        0.03        0.80      3.95 o 
  -6   5   2       14.51       13.85      4.68 o 
  -5   5   2        0.38        2.29      3.42 o 
  -4   5   2        7.28        3.65      3.30 o 
  -3   5   2       43.82       53.85      7.11 o 
  -2   5   2       23.92       24.38      5.50 o 
  -1   5   2        6.26        8.90      3.96 o 
   0   5   2        2.88        2.74      3.14 o 
   1   5   2      203.69      235.52     10.97 o 
   2   5   2       43.92       41.42      4.31 o 
   3   5   2        0.18       -1.50      1.96 o 
   4   5   2        0.33        1.39      2.26 o 
   5   5   2        1.49        2.94      2.68 o 
   6   5   2        4.14        4.76      3.16 o 
   7   5   2        6.33        6.75      3.52 o 
   8   5   2        5.60        5.05      4.19 o 
   9   5   2        0.51        4.46      3.74 o 
 -22   1   3        2.38       -0.64      4.33 o 
 -21   1   3       54.28       50.10      7.30 o 
 -20   1   3        0.38        6.51      3.00 o 
 -19   1   3      116.18      113.98     14.55 o 
 -18   1   3       16.78       15.20      3.49 o 
 -17   1   3       38.25       39.01      3.89 o 
 -16   1   3        6.49        7.10      2.09 o 
 -15   1   3      135.05      142.88     11.23 o 
 -14   1   3        0.01       -0.21      1.24 o 
 -13   1   3       73.30       82.08      3.56 o 
 -12   1   3       91.21       95.47      3.62 o 
 -11   1   3      443.37      468.56     13.77 o 
 -10   1   3     1614.85     1790.09     48.29 o 
  -9   1   3     2287.70     2552.33     85.27 o 
  -8   1   3        5.03        4.53      0.90 o 
  -7   1   3       85.90      118.38      3.78 o 
  -6   1   3     1585.49     1491.00     46.72 o 
  -5   1   3     1930.99     1918.00    133.57 o 
  -4   1   3      281.93      231.05     19.68 o 
  -3   1   3     3587.02     3412.57    384.03 o 
  -2   1   3     1440.84     1531.55    191.08 o 
  -1   1   3     1524.02     1552.20    204.92 o 
   0   1   3     1802.61     1951.24    281.69 o 
   1   1   3     2615.62     3138.82    435.29 o 
   2   1   3      855.91      960.61    123.87 o 
   3   1   3      129.13      171.57     21.63 o 
   4   1   3      430.17      471.04     54.32 o 
   5   1   3       66.77       69.38      6.44 o 
   6   1   3     1763.09     2068.07    241.28 o 
   7   1   3      186.44      208.77     22.17 o 
   8   1   3      220.55      216.63     19.49 o 
   9   1   3      626.01      748.82     89.31 o 
  10   1   3       54.97       68.56     10.99 o 
  11   1   3       18.35       19.09      3.01 o 
  12   1   3       14.99       19.64      3.26 o 
  13   1   3       33.04       38.40      4.88 o 
  14   1   3       14.61       13.23      4.23 o 
  15   1   3      316.01      317.45     17.94 o 
  16   1   3      329.69      379.09     38.07 o 
  17   1   3       19.98       17.29      3.97 o 
  18   1   3        8.69        7.34      3.34 o 
  19   1   3        0.14        0.38      2.76 o 
  20   1   3       27.67       20.59      4.56 o 
 -20   2   3        2.38        7.65      4.13 o 
 -19   2   3       20.72       15.90      6.82 o 
 -18   2   3        8.67        9.46      4.12 o 
 -17   2   3      134.69      104.89      8.11 o 
 -16   2   3        1.50        2.33      2.32 o 
 -15   2   3       52.85       46.64      4.97 o 
 -14   2   3       15.23       19.63      3.45 o 
 -13   2   3       38.54       29.90      3.19 o 
 -12   2   3       28.20       32.67      2.84 o 
 -11   2   3        4.19        6.46      1.61 o 
 -10   2   3      127.02      128.04      5.35 o 
  -9   2   3      990.51      972.29     32.27 o 
  -8   2   3        0.60        0.31      0.81 o 
  -7   2   3       30.81       26.52      1.90 o 
  -6   2   3      365.12      320.53      8.62 o 
  -5   2   3     1490.20     1383.71     45.26 o 
  -4   2   3       17.20       20.78      1.76 o 
  -3   2   3       47.77       49.95      2.32 o 
  -2   2   3      232.97      230.52     16.76 o 
  -1   2   3        1.04        3.38      0.87 o 
   0   2   3        6.25        7.71      1.37 o 
   1   2   3      112.82      107.81      7.61 o 
   2   2   3       10.11       12.04      1.78 o 
   3   2   3       61.36       66.22      7.13 o 
   4   2   3        8.50        7.54      1.89 o 
   5   2   3     2722.49     2828.22    355.71 o 
   6   2   3        0.58        4.57      3.67 o 
   7   2   3      132.95      170.88     20.13 o 
   8   2   3       44.55       41.49      5.12 o 
   9   2   3      197.11      236.16     32.29 o 
  10   2   3       10.43       17.37      3.41 o 
  11   2   3      337.69      321.79     39.85 o 
  12   2   3      520.89      510.40     58.34 o 
  13   2   3      121.90      109.62     11.09 o 
  14   2   3        8.06        5.77      2.63 o 
  15   2   3        3.14        4.61      2.68 o 
  16   2   3       23.18       25.97      4.42 o 
  17   2   3        6.22        4.01      3.05 o 
  18   2   3        0.08        1.99      3.80 o 
  19   2   3        0.48       -1.29      3.96 o 
 -19   3   3       11.78        8.68      5.80 o 
 -18   3   3       16.48       19.70      5.76 o 
 -17   3   3        0.54        0.62      3.36 o 
 -16   3   3        5.39        3.65      3.77 o 
 -15   3   3       35.06       41.29      6.56 o 
 -14   3   3        0.41       -0.05      3.20 o 
 -13   3   3       61.87       43.53      5.17 o 
 -12   3   3       34.65       40.82      4.97 o 
 -11   3   3        1.49        3.21      2.42 o 
 -10   3   3        8.27        8.14      2.72 o 
  -9   3   3      177.62      163.71      8.82 o 
  -8   3   3        6.49        8.90      2.16 o 
  -7   3   3       43.35       44.81      3.75 o 
  -6   3   3       14.86       17.12      2.70 o 
  -5   3   3       34.67       33.55      2.77 o 
  -4   3   3      333.12      263.37     12.83 o 
  -3   3   3       18.50       21.48      2.26 o 
  -2   3   3      194.42      197.12     13.32 o 
  -1   3   3      840.47      874.37     72.08 o 
   0   3   3      541.45      545.24     27.87 o 
   1   3   3        6.06        7.88      1.75 o 
   2   3   3       36.36       37.75      2.97 o 
   3   3   3        0.01        0.68      1.12 o 
   4   3   3        8.72        6.50      1.63 o 
   5   3   3      250.51      251.46     33.77 o 
   6   3   3        1.04        2.10      1.72 o 
   7   3   3      933.93      910.04    121.94 o 
   8   3   3        5.00        6.22      2.47 o 
   9   3   3       78.21       97.23     10.81 o 
  10   3   3       32.51       32.25      6.33 o 
  11   3   3      364.44      340.04     45.88 o 
  12   3   3        2.35        3.62      2.61 o 
  13   3   3       30.39       32.68      4.78 o 
  14   3   3        0.63        3.11      2.57 o 
  15   3   3        8.73        9.30      4.53 o 
  16   3   3        0.07       -0.21      3.51 o 
  17   3   3        3.94        6.21      4.54 o 
 -15   4   3        9.23        2.59      3.88 o 
 -14   4   3        8.43        8.38      3.58 o 
 -13   4   3        2.32        1.86      2.93 o 
 -12   4   3        4.73        4.94      3.21 o 
 -11   4   3        8.64        5.84      3.33 o 
 -10   4   3        0.00       -0.19      2.49 o 
  -9   4   3      133.00      142.90     23.13 o 
  -8   4   3        0.04        0.82      3.12 o 
  -7   4   3       87.64       80.03      7.78 o 
  -6   4   3       42.21       41.16      6.03 o 
  -5   4   3       48.29       45.74      4.49 o 
  -4   4   3        6.19        4.94      1.98 o 
  -3   4   3        9.07       14.59      2.82 o 
  -2   4   3        2.65        4.06      1.94 o 
  -1   4   3       35.83       40.40      4.12 o 
   0   4   3       24.33       28.95      2.79 o 
   1   4   3       29.77       40.98      3.58 o 
   2   4   3       69.58       76.99      4.53 o 
   3   4   3      870.06      953.34     60.09 o 
   4   4   3       37.91       50.54      4.17 o 
   5   4   3      553.41      585.36     44.60 o 
   6   4   3        8.26        6.62      2.69 o 
   7   4   3      116.78      111.29     11.25 o 
   8   4   3        0.00        1.62      2.34 o 
   9   4   3        7.63        5.33      2.75 o 
  10   4   3       20.58       20.97      4.08 o 
  11   4   3        0.30       -1.26      3.14 o 
  12   4   3       57.00       56.83      8.15 o 
  13   4   3       54.46       51.87      9.36 o 
  14   4   3       95.44      104.03     10.81 o 
 -10   5   3        0.78        0.53      3.20 o 
  -9   5   3        0.61        1.52      2.45 o 
  -8   5   3       11.41        9.14      4.46 o 
  -7   5   3        0.02       -0.19      3.30 o 
  -6   5   3        2.84        1.51      3.38 o 
  -5   5   3        6.67       13.99      4.53 o 
  -4   5   3       20.75       33.52      6.35 o 
  -3   5   3       47.09       56.26      7.34 o 
  -2   5   3        0.76        1.47      3.18 o 
  -1   5   3       29.87       28.73      5.67 o 
   0   5   3       30.32       31.95      4.59 o 
   1   5   3      190.08      178.36     10.69 o 
   2   5   3       12.42        9.64      2.75 o 
   3   5   3        9.05       11.83      2.95 o 
   4   5   3       31.10       30.75      4.09 o 
   5   5   3       31.60       30.09      4.16 o 
   6   5   3       37.81       41.60      6.93 o 
   7   5   3        4.75        7.83      4.22 o 
   8   5   3        0.09       -1.60      3.42 o 
   9   5   3        1.28        2.29      3.63 o 
 -22   0   4        5.11        6.75      5.61 o 
 -21   0   4        2.91        4.71      4.97 o 
 -20   0   4       59.61       48.29      9.43 o 
 -19   0   4        7.78        3.69      4.20 o 
 -18   0   4        0.75       -0.13      3.18 o 
 -17   0   4        0.97        7.90      4.71 o 
 -16   0   4        0.18       -1.52      1.77 o 
 -15   0   4      164.70      144.88     15.56 o 
 -14   0   4       74.70       79.99      5.85 o 
 -13   0   4       31.16       33.05      3.20 o 
 -12   0   4       14.64        8.75      2.18 o 
 -11   0   4       39.89       45.57      3.17 o 
 -10   0   4        0.14       -0.90      0.95 o 
  -9   0   4      430.63      450.67     23.09 o 
  -8   0   4      443.17      469.96     23.91 o 
  -7   0   4     1331.54     1319.97     46.93 o 
  -6   0   4      542.42      587.38     37.77 o 
  -5   0   4     1892.01     1659.42    145.35 o 
  -4   0   4     2467.15     2161.51    302.44 o 
  -3   0   4      365.50      277.00      7.02 o 
  -2   0   4      389.52      325.28     29.93 o 
  -1   0   4    12951.01    11083.35     73.28 o 
   0   0   4     1473.08     1374.06    133.28 o 
   1   0   4     3984.06     3534.06    611.91 o 
   2   0   4     4500.55     4127.57    882.68 o 
   3   0   4     1495.21     1291.45    296.65 o 
   4   0   4      331.53      520.58     14.67 o 
   5   0   4       16.38       15.54      3.44 o 
   6   0   4      606.07      850.18     21.05 o 
   7   0   4      253.86      300.33     13.51 o 
   8   0   4      173.09      241.76     12.87 o 
   9   0   4        9.17       15.80      4.71 o 
  10   0   4       18.77       29.17      5.99 o 
  11   0   4        4.72        0.76      3.57 o 
  12   0   4      107.84      126.91     11.21 o 
  13   0   4      221.11      255.14     15.93 o 
  14   0   4      340.90      361.60     19.37 o 
  15   0   4       95.57      149.20     13.76 o 
  16   0   4       55.62       61.41     10.70 o 
  17   0   4      536.87      498.84     25.37 o 
  18   0   4      468.33      523.39     26.51 o 
  19   0   4       13.47       21.66      7.77 o 
  20   0   4      249.29      223.26     18.61 o 
 -22   1   4       19.04       12.87      6.37 o 
 -21   1   4        2.66       -1.27      3.82 o 
 -20   1   4       26.04       26.25      5.11 o 
 -19   1   4        0.50        1.61      1.91 o 
 -18   1   4       86.03       85.25      5.23 o 
 -17   1   4       29.51       37.51      3.78 o 
 -16   1   4       61.40       65.69      4.55 o 
 -15   1   4        1.11       -0.19      1.48 o 
 -14   1   4        3.90        5.24      1.80 o 
 -13   1   4        0.64        1.20      1.26 o 
 -12   1   4       28.04       32.78      2.48 o 
 -11   1   4       56.29       60.05      2.87 o 
 -10   1   4        1.36        1.66      0.80 o 
  -9   1   4      113.72      110.07      6.25 o 
  -8   1   4       14.39       24.29      1.65 o 
  -7   1   4       42.88       42.08      1.64 o 
  -6   1   4      257.11      223.53     24.44 o 
  -5   1   4       35.98       39.80      3.98 o 
  -4   1   4      113.64      103.12     15.62 o 
  -3   1   4        0.10        0.07      0.42 o 
  -2   1   4      584.64      729.05    120.26 o 
  -1   1   4      728.82      867.45    146.87 o 
   0   1   4     1122.06     1285.39    223.88 o 
   1   1   4       55.13       76.80     12.12 o 
   2   1   4        8.41        8.02      1.68 o 
   3   1   4      924.13     1018.09    142.29 o 
   4   1   4     3245.09     3969.23    515.90 o 
   5   1   4      508.29      602.48     79.77 o 
   6   1   4      328.10      364.43     45.18 o 
   7   1   4       78.87      101.30     14.42 o 
   8   1   4       67.42       76.22      9.62 o 
   9   1   4      406.69      451.92     56.24 o 
  10   1   4      265.16      279.67     28.67 o 
  11   1   4        6.34        4.82      2.19 o 
  12   1   4      198.86      230.49     25.22 o 
  13   1   4      172.75      171.81     21.48 o 
  14   1   4      371.16      408.88     39.02 o 
  15   1   4       11.53       14.33      3.65 o 
  16   1   4      415.17      415.96     44.11 o 
  17   1   4       35.55       36.68      5.30 o 
  18   1   4       12.93       12.88      3.71 o 
  19   1   4        2.69        3.43      3.15 o 
  20   1   4       18.31       12.27      5.11 o 
 -20   2   4        7.73        7.76      5.26 o 
 -19   2   4       21.58       20.51      4.35 o 
 -18   2   4        2.09        3.27      2.46 o 
 -17   2   4      111.20      108.28      8.88 o 
 -16   2   4        9.04        8.05      2.86 o 
 -15   2   4       28.37       23.08      3.18 o 
 -14   2   4        0.50        0.23      1.42 o 
 -13   2   4       63.41       63.83      4.01 o 
 -12   2   4       99.42      110.06      4.49 o 
 -11   2   4       46.37       52.34      3.32 o 
 -10   2   4       80.70       66.82      3.76 o 
  -9   2   4       28.09       31.28      2.89 o 
  -8   2   4        0.88        1.95      1.23 o 
  -7   2   4       64.78       74.68      2.66 o 
  -6   2   4       22.84       22.00      1.72 o 
  -5   2   4       11.38       12.34      1.47 o 
  -4   2   4       73.96       52.39      3.00 o 
  -3   2   4      129.09      152.15      8.84 o 
  -2   2   4       77.66       80.74      5.72 o 
  -1   2   4     1547.66     1550.51    129.94 o 
   0   2   4     1485.11     1613.03    130.62 o 
   1   2   4      140.35      159.49     18.08 o 
   2   2   4      244.51      247.09     29.04 o 
   3   2   4       15.62       18.46      2.40 o 
   4   2   4      392.73      495.34     64.50 o 
   5   2   4     1646.24     1906.95    273.10 o 
   6   2   4       11.36       10.44      2.52 o 
   7   2   4      172.23      179.58     25.62 o 
   8   2   4      750.18      796.64    118.62 o 
   9   2   4        0.19        0.13      1.55 o 
  10   2   4      364.99      359.55     51.21 o 
  11   2   4      142.15      144.23     18.08 o 
  12   2   4      593.62      615.70     96.86 o 
  13   2   4      144.19      145.15     22.38 o 
  14   2   4      320.49      323.27     40.45 o 
  15   2   4        5.57        5.03      2.86 o 
  16   2   4       33.70       30.86      8.94 o 
  17   2   4        1.31        2.27      2.88 o 
  18   2   4       15.02       13.88      5.74 o 
  19   2   4        0.28        8.76      5.17 o 
 -18   3   4        6.69        7.68      4.49 o 
 -17   3   4       73.91       47.89      7.47 o 
 -16   3   4       19.37       20.79      5.58 o 
 -15   3   4      186.88      166.18     10.83 o 
 -14   3   4        1.96        2.48      2.52 o 
 -13   3   4      252.46      220.18      9.61 o 
 -12   3   4        8.77        8.25      3.06 o 
 -11   3   4        0.89        0.53      1.90 o 
 -10   3   4       17.06       21.18      3.24 o 
  -9   3   4       34.45       27.62      3.54 o 
  -8   3   4       16.92       18.79      3.20 o 
  -7   3   4        4.81        3.22      1.75 o 
  -6   3   4       14.60        8.90      3.38 o 
  -5   3   4       73.91       64.03      5.11 o 
  -4   3   4     1037.24      977.46     95.35 o 
  -3   3   4      230.97      232.13     27.59 o 
  -2   3   4        3.03        8.20      1.36 o 
  -1   3   4        1.77        0.15      0.91 o 
   0   3   4      487.35      517.20     41.04 o 
   1   3   4        4.28        8.67      1.62 o 
   2   3   4       90.12      104.72     13.01 o 
   3   3   4      117.62      137.47     18.06 o 
   4   3   4      103.77      119.52     12.28 o 
   5   3   4       49.42       56.61      8.55 o 
   6   3   4     1054.30     1050.68    144.60 o 
   7   3   4      200.10      196.84     31.49 o 
   8   3   4     1302.04     1331.68    189.03 o 
   9   3   4      408.43      416.27     61.69 o 
  10   3   4      289.06      274.09     40.72 o 
  11   3   4       17.71       19.85      3.83 o 
  12   3   4      127.24      127.55     13.84 o 
  13   3   4       18.58       17.27      4.40 o 
  14   3   4       22.76       20.15      5.20 o 
  15   3   4        1.59        1.19      2.77 o 
  16   3   4       12.47       14.53      7.20 o 
  17   3   4       11.49       12.49      8.03 o 
 -15   4   4        0.24        2.58      3.39 o 
 -14   4   4       30.56       21.99      7.04 o 
 -13   4   4        9.67        3.03      3.09 o 
 -12   4   4        9.83        7.49      3.30 o 
 -11   4   4       26.88       29.29      4.89 o 
 -10   4   4       94.91       98.54     12.04 o 
  -9   4   4      167.38      153.06     10.18 o 
  -8   4   4      107.08      111.31      8.69 o 
  -7   4   4        4.14        2.80      3.24 o 
  -6   4   4        6.11        8.29      2.79 o 
  -5   4   4      127.58      117.91      6.87 o 
  -4   4   4        0.33       -0.55      2.23 o 
  -3   4   4        5.01        8.94      3.18 o 
  -2   4   4        7.82        5.00      2.50 o 
  -1   4   4        5.54        4.91      1.71 o 
   0   4   4       94.06       96.22     10.61 o 
   1   4   4        6.88        7.55      1.72 o 
   2   4   4       38.78       51.46      3.81 o 
   3   4   4       48.91       55.10      5.01 o 
   4   4   4      411.56      473.10     59.98 o 
   5   4   4       26.56       34.53      4.53 o 
   6   4   4        0.00        1.77      2.28 o 
   7   4   4      186.74      198.69     25.88 o 
   8   4   4       60.29       69.91      7.25 o 
   9   4   4       83.50       86.11      8.56 o 
  10   4   4        5.99        7.56      3.18 o 
  11   4   4       19.14       16.91      3.96 o 
  12   4   4       37.61       42.99      7.70 o 
  13   4   4       47.78       40.86     14.33 o 
 -10   5   4       30.09       23.72      4.54 o 
  -9   5   4        2.13       -0.34      3.51 o 
  -8   5   4       13.76       11.90      4.67 o 
  -7   5   4       17.04       22.01      5.75 o 
  -6   5   4       56.90       72.28      8.55 o 
  -5   5   4       20.09       26.62      5.89 o 
  -4   5   4       10.13        9.62      4.31 o 
  -3   5   4        7.03        9.14      4.17 o 
  -2   5   4        7.21        8.25      4.00 o 
  -1   5   4       62.55       61.50      8.15 o 
   0   5   4       34.96       35.60      6.03 o 
   1   5   4        1.64        4.04      2.99 o 
   2   5   4       14.85       15.12      4.58 o 
   3   5   4       34.36       26.14      5.40 o 
   4   5   4        0.45       -0.09      2.55 o 
   5   5   4       20.12       19.06      4.12 o 
   6   5   4        4.10        6.48      3.14 o 
   7   5   4       28.48       25.80      7.55 o 
   8   5   4        0.01       -0.52      3.56 o 
 -21   1   5       28.98       26.88      8.79 o 
 -20   1   5      106.31       86.52      8.08 o 
 -19   1   5        3.40        5.93      2.84 o 
 -18   1   5      239.01      246.57     16.24 o 
 -17   1   5       47.84       54.71      4.45 o 
 -16   1   5        0.57        0.69      1.69 o 
 -15   1   5       50.20       52.21      4.45 o 
 -14   1   5      252.75      262.77     10.80 o 
 -13   1   5        0.29        1.01      1.30 o 
 -12   1   5      211.84      231.67      8.62 o 
 -11   1   5      755.17      727.57     11.61 o 
 -10   1   5       14.37       18.33      2.00 o 
  -9   1   5      368.43      443.47     26.51 o 
  -8   1   5      858.99      982.15     60.07 o 
  -7   1   5        0.46        0.59      0.97 o 
  -6   1   5      102.35       98.99      6.24 o 
  -5   1   5      503.34      479.43     65.37 o 
  -4   1   5      181.93      178.88     24.59 o 
  -3   1   5      120.16      139.19     11.90 o 
  -2   1   5      237.96      248.04     37.04 o 
  -1   1   5       11.58       20.99      2.85 o 
   0   1   5      719.62      965.88    162.33 o 
   1   1   5      435.12      516.09     79.50 o 
   2   1   5      308.21      301.02     47.22 o 
   3   1   5        9.86       20.21      1.93 o 
   4   1   5     5610.95     6874.31    891.15 o 
   5   1   5      145.22      172.37     20.59 o 
   6   1   5       15.49       27.62      5.67 o 
   7   1   5      473.70      394.87     65.78 o 
   8   1   5      303.82      407.11     60.29 o 
   9   1   5        3.62        7.58      2.60 o 
  10   1   5        0.59        2.86      1.84 o 
  11   1   5        1.20       -0.69      1.71 o 
  12   1   5       16.89       16.98      3.37 o 
  13   1   5      199.57      225.24     22.24 o 
  14   1   5      629.99      628.33     72.90 o 
  15   1   5       38.42       43.59      5.34 o 
  16   1   5        1.75       -0.03      2.77 o 
  17   1   5       46.60       61.46     18.98 o 
  18   1   5      190.01      152.47     23.45 o 
  19   1   5       38.86       31.60      6.80 o 
 -20   2   5        3.86        5.72      3.05 o 
 -19   2   5        0.02        0.66      2.55 o 
 -18   2   5       18.77       17.22      3.90 o 
 -17   2   5        1.95        1.99      2.14 o 
 -16   2   5        0.02       -1.55      1.77 o 
 -15   2   5       29.74       34.90      3.75 o 
 -14   2   5        2.98        3.43      1.59 o 
 -13   2   5        2.00        4.77      1.74 o 
 -12   2   5      106.86      110.28      4.59 o 
 -11   2   5        1.41        0.06      1.26 o 
 -10   2   5      167.11      158.48      5.69 o 
  -9   2   5       60.84       54.16      3.44 o 
  -8   2   5      344.76      324.13     14.74 o 
  -7   2   5       72.55       55.89      3.69 o 
  -6   2   5        8.51       10.87      2.50 o 
  -5   2   5      179.53      212.07     28.68 o 
  -4   2   5      261.10      293.69     33.85 o 
  -3   2   5       31.24       32.48      2.46 o 
  -2   2   5      388.61      418.85     43.87 o 
  -1   2   5      218.92      263.08     30.91 o 
   0   2   5     2690.98     3174.84    339.05 o 
   1   2   5      162.08      169.44     18.32 o 
   2   2   5       70.87      108.07     14.71 o 
   3   2   5      269.28      314.82     50.00 o 
   4   2   5       37.43       45.58     11.46 o 
   5   2   5       20.97       23.18      4.21 o 
   6   2   5      229.03      243.24     34.50 o 
   7   2   5        1.15        2.33      1.82 o 
   8   2   5        7.78        5.12      1.91 o 
   9   2   5        5.32        2.22      1.96 o 
  10   2   5     1545.98     1640.25    249.34 o 
  11   2   5        6.80        7.39      2.90 o 
  12   2   5       58.50       74.07     11.63 o 
  13   2   5        2.24        2.72      2.51 o 
  14   2   5      315.06      332.86     50.58 o 
  15   2   5        7.73       10.57      3.34 o 
  16   2   5        0.26        3.23      3.38 o 
  17   2   5        8.29       10.36      3.70 o 
  18   2   5        2.06        2.60      2.94 o 
 -18   3   5        8.97        9.99      4.40 o 
 -17   3   5       24.58       18.10      5.26 o 
 -16   3   5       11.79        9.35      4.47 o 
 -15   3   5        0.03        2.65      2.83 o 
 -14   3   5        0.36        1.04      2.20 o 
 -13   3   5       45.21       37.19      4.26 o 
 -12   3   5        0.01        2.17      1.94 o 
 -11   3   5       47.44       46.80      4.08 o 
 -10   3   5        3.22        2.84      1.66 o 
  -9   3   5        3.15        3.42      1.70 o 
  -8   3   5       61.46       61.75      4.52 o 
  -7   3   5       25.37       17.72      2.91 o 
  -6   3   5       15.22       16.63      2.72 o 
  -5   3   5      441.34      406.61     26.01 o 
  -4   3   5       74.65       58.32      5.27 o 
  -3   3   5       17.09       15.69      1.93 o 
  -2   3   5      156.64      187.54     18.36 o 
  -1   3   5      214.57      235.22     28.18 o 
   0   3   5       14.19       25.13     10.23 o 
   1   3   5       25.73       31.33      3.70 o 
   2   3   5       92.91       91.91     14.46 o 
   3   3   5       34.80       38.84      5.29 o 
   4   3   5       40.06       45.24      5.34 o 
   5   3   5        0.60        4.36      2.00 o 
   6   3   5      275.07      307.55     43.07 o 
   7   3   5        1.30        1.38      2.17 o 
   8   3   5        0.00       -0.48      2.07 o 
   9   3   5      242.70      247.83     41.37 o 
  10   3   5        6.05        5.54      4.22 o 
  11   3   5        0.19        0.37      2.16 o 
  12   3   5        1.13        1.79      2.94 o 
  13   3   5        2.08        2.82      2.75 o 
  14   3   5       15.13       13.99      4.01 o 
  15   3   5        5.08        6.56      3.31 o 
  16   3   5        6.47        6.38      3.49 o 
 -15   4   5        6.70        5.17      3.60 o 
 -14   4   5       11.26        5.09      3.47 o 
 -13   4   5        8.85        8.15      3.52 o 
 -12   4   5       20.15       17.35      4.30 o 
 -11   4   5       15.05       14.62      5.06 o 
 -10   4   5        9.03        7.25      4.65 o 
  -9   4   5        4.58        2.41      3.76 o 
  -8   4   5       54.06       57.60      7.42 o 
  -7   4   5        7.00        9.62      2.78 o 
  -6   4   5       40.10       32.45      4.30 o 
  -5   4   5       34.95       32.65      5.08 o 
  -4   4   5        1.92        1.27      2.87 o 
  -3   4   5        7.43       11.43      3.35 o 
  -2   4   5        0.54        1.63      2.36 o 
  -1   4   5       14.32        9.33      3.38 o 
   0   4   5      151.47      121.97     11.28 o 
   1   4   5       29.05       25.36      5.98 o 
   2   4   5      123.71      132.74     16.75 o 
   3   4   5        9.02       10.59      2.87 o 
   4   4   5       11.05       14.32      3.40 o 
   5   4   5      141.51      169.24     23.18 o 
   6   4   5        0.13        1.26      2.27 o 
   7   4   5        4.35        5.17      3.32 o 
   8   4   5        9.52       17.03      3.69 o 
   9   4   5        0.11        0.35      2.51 o 
  10   4   5       35.15       44.19     10.30 o 
  11   4   5       11.25       13.19      3.77 o 
  12   4   5       56.58       48.96      7.98 o 
  13   4   5       58.14       55.35      8.50 o 
  -9   5   5       12.64        8.99      4.70 o 
  -8   5   5        0.75        1.30      3.55 o 
  -7   5   5        1.08        5.13      4.13 o 
  -6   5   5        7.34       10.25      4.75 o 
  -5   5   5       30.56       31.17      6.39 o 
  -4   5   5        0.11        5.22      3.69 o 
  -3   5   5        9.35       17.71      4.95 o 
  -2   5   5       12.81       16.26      6.75 o 
  -1   5   5        6.28        5.44      3.21 o 
   0   5   5       71.30       70.14      7.92 o 
   1   5   5       37.78       38.29      6.44 o 
   2   5   5        1.86        3.53      3.21 o 
   3   5   5        0.23        6.79      3.49 o 
   4   5   5       41.51       28.48      6.03 o 
   5   5   5        4.63        4.38      2.79 o 
   6   5   5        0.54        3.02      2.52 o 
   7   5   5        3.26        2.76      2.95 o 
 -22   0   6        0.00        0.13      4.46 o 
 -21   0   6       31.46       17.84      7.01 o 
 -20   0   6      154.96      142.33     14.14 o 
 -19   0   6      119.64      113.02     12.23 o 
 -18   0   6       87.30       65.74     10.45 o 
 -17   0   6      309.47      288.16     17.97 o 
 -16   0   6     1906.93     1941.23     44.45 o 
 -15   0   6        1.01       11.08      4.84 o 
 -14   0   6      897.83      903.87     28.45 o 
 -13   0   6      619.18      702.56     59.79 o 
 -12   0   6       18.56       16.47      2.38 o 
 -11   0   6      537.68      574.40     26.38 o 
 -10   0   6       83.70       82.90      3.21 o 
  -9   0   6       13.20        9.07      1.38 o 
  -8   0   6      957.20     1050.35     37.79 o 
  -7   0   6      658.42      658.94     67.82 o 
  -6   0   6     4675.93     4637.35    445.84 o 
  -5   0   6     1644.17     1575.11    204.55 o 
  -4   0   6    14769.19    13833.07   1339.34 o 
  -3   0   6     2776.40     2340.82    206.33 o 
  -2   0   6     1724.14     1532.09     66.84 o 
  -1   0   6     2218.99     1895.84     32.25 o 
   0   0   6     1554.60     1401.66     64.12 o 
   1   0   6       14.55       12.80      1.98 o 
   2   0   6      204.86      209.14     29.57 o 
   3   0   6      506.64      460.14     99.05 o 
   4   0   6       64.24       65.16     14.33 o 
   5   0   6      269.79      215.64     36.84 o 
   6   0   6     2441.99     2302.34    508.13 o 
   7   0   6     2556.91     3290.11     47.63 o 
   8   0   6     1075.55     1237.34     30.38 o 
   9   0   6      466.49      554.76     21.29 o 
  10   0   6       47.09       62.56      8.66 o 
  11   0   6      226.99      252.34     15.93 o 
  12   0   6      109.91      109.45     11.47 o 
  13   0   6        5.07        7.90      5.35 o 
  14   0   6        3.12        9.68      6.24 o 
  15   0   6       35.77       37.71      9.43 o 
  16   0   6        0.25        1.91      4.97 o 
  17   0   6      897.63      898.21     35.58 o 
  18   0   6      485.50      459.39     26.51 o 
  19   0   6       16.10       12.61      7.64 o 
 -21   1   6       60.10       50.93      7.31 o 
 -20   1   6      304.63      254.99     13.16 o 
 -19   1   6        1.48        0.86      2.66 o 
 -18   1   6       60.36       56.27      5.52 o 
 -17   1   6        9.16        8.79      2.45 o 
 -16   1   6        1.07        0.81      1.64 o 
 -15   1   6      185.09      188.48     13.15 o 
 -14   1   6        0.77        0.14      1.43 o 
 -13   1   6       39.30       43.25      3.16 o 
 -12   1   6      860.54      873.84     12.18 o 
 -11   1   6       32.15       27.30      2.49 o 
 -10   1   6       11.50       17.08      2.26 o 
  -9   1   6       68.61       73.70      6.44 o 
  -8   1   6     1171.95     1332.79    110.05 o 
  -7   1   6      118.34      121.96     12.08 o 
  -6   1   6      105.92       94.07     10.61 o 
  -5   1   6      331.16      355.27     48.04 o 
  -4   1   6      139.40      140.22     11.64 o 
  -3   1   6      637.33      641.09     61.98 o 
  -2   1   6      359.49      475.32     60.63 o 
  -1   1   6      390.01      443.68     60.39 o 
   0   1   6      150.95      169.59     24.82 o 
   1   1   6     1134.84     1355.82    246.72 o 
   2   1   6      385.35      488.96     73.58 o 
   3   1   6      669.31      716.67    106.07 o 
   4   1   6      178.21      209.71     32.54 o 
   5   1   6       84.36       68.59     16.98 o 
   6   1   6       13.60       19.97      3.22 o 
   7   1   6       34.47       35.50      4.82 o 
   8   1   6       49.85       59.89      4.50 o 
   9   1   6       79.57       93.25     14.83 o 
  10   1   6      146.14      151.35     25.40 o 
  11   1   6        9.70        9.80      2.96 o 
  12   1   6        9.27       11.67      3.95 o 
  13   1   6      463.83      511.61    103.26 o 
  14   1   6      410.52      408.13     90.95 o 
  15   1   6        8.56        8.60      5.10 o 
  16   1   6        0.27        2.56      6.62 o 
  17   1   6       18.24       17.98      5.58 o 
  18   1   6       27.08       18.95      5.81 o 
 -20   2   6        1.47        3.32      2.96 o 
 -19   2   6        0.04       -1.54      2.24 o 
 -18   2   6        3.19       -0.28      2.25 o 
 -17   2   6        8.15        8.27      2.57 o 
 -16   2   6       33.60       28.97      3.66 o 
 -15   2   6        0.36        1.77      1.50 o 
 -14   2   6       89.94       91.17      4.55 o 
 -13   2   6       36.10       40.84      3.41 o 
 -12   2   6      699.40      681.34     17.61 o 
 -11   2   6        8.14        7.40      1.99 o 
 -10   2   6      187.71      187.76      6.29 o 
  -9   2   6      117.00      111.86      9.55 o 
  -8   2   6       14.87       15.64      2.53 o 
  -7   2   6        0.08       -0.24      0.92 o 
  -6   2   6      294.18      309.02     28.52 o 
  -5   2   6       59.86       57.41      4.28 o 
  -4   2   6     1047.68     1371.48    253.97 o 
  -3   2   6      745.41      955.92    161.71 o 
  -2   2   6      497.03      603.72     75.11 o 
  -1   2   6       19.07       24.44      2.54 o 
   0   2   6      127.23      132.24     15.51 o 
   1   2   6      365.02      425.91     51.83 o 
   2   2   6      286.99      448.83     82.67 o 
   3   2   6      450.78      511.14     82.52 o 
   4   2   6      185.79      197.50     33.11 o 
   5   2   6      482.28      645.74    103.17 o 
   6   2   6       48.30       56.26      9.53 o 
   7   2   6      201.09      232.71     37.40 o 
   8   2   6        8.07        6.50      2.34 o 
   9   2   6       74.50       84.06     13.42 o 
  10   2   6      259.85      268.60     36.00 o 
  11   2   6        9.84       11.32      3.23 o 
  12   2   6       47.68       51.92      8.84 o 
  13   2   6       64.71       65.67      8.00 o 
  14   2   6        5.20        5.37      3.09 o 
  15   2   6       57.66       53.19      9.86 o 
  16   2   6        3.05        2.17      2.87 o 
  17   2   6        0.09       -0.75      2.66 o 
 -18   3   6        7.39        2.73      3.15 o 
 -17   3   6        0.09       -0.37      2.51 o 
 -16   3   6       59.98       43.86      4.84 o 
 -15   3   6       15.16       17.09      3.58 o 
 -14   3   6       28.24       31.63      4.25 o 
 -13   3   6       45.76       38.27      3.69 o 
 -12   3   6       30.60       38.60      3.98 o 
 -11   3   6       22.05       24.37      3.28 o 
 -10   3   6        6.37        7.34      2.24 o 
  -9   3   6        6.84        7.77      1.96 o 
  -8   3   6        0.11        0.95      1.55 o 
  -7   3   6       24.05       22.06      3.20 o 
  -6   3   6      148.96      149.72     12.73 o 
  -5   3   6       39.34       41.18      7.45 o 
  -4   3   6       58.00       54.43      6.12 o 
  -3   3   6       10.45        6.39      2.17 o 
  -2   3   6       56.36       45.60      5.13 o 
  -1   3   6       81.29      103.83     15.10 o 
   0   3   6      341.42      397.37     54.09 o 
   1   3   6       77.56       82.49     12.87 o 
   2   3   6        7.92       10.73      1.99 o 
   3   3   6       39.88       48.37      8.22 o 
   4   3   6        0.20        1.32      1.80 o 
   5   3   6        4.64        3.38      2.48 o 
   6   3   6      156.73      219.60     31.43 o 
   7   3   6       11.13       10.94      3.58 o 
   8   3   6       28.72       34.03      7.08 o 
   9   3   6       96.29      107.42     14.23 o 
  10   3   6        4.62        2.79      2.41 o 
  11   3   6        7.12        6.93      2.76 o 
  12   3   6       25.43       22.50      4.40 o 
  13   3   6        4.83        8.88      3.27 o 
  14   3   6        8.95       14.59      4.61 o 
  15   3   6        0.97       -0.33      2.71 o 
 -15   4   6        5.40        5.98      3.60 o 
 -14   4   6        0.31        2.18      3.24 o 
 -13   4   6       32.22       36.48      5.73 o 
 -12   4   6        0.15        2.86      3.65 o 
 -11   4   6        0.02        4.20      3.78 o 
 -10   4   6        0.52       -0.04      3.27 o 
  -9   4   6        0.03       -1.62      3.06 o 
  -8   4   6        0.96       -0.39      1.89 o 
  -7   4   6        0.18        1.71      2.23 o 
  -6   4   6        0.09       -1.47      1.98 o 
  -5   4   6        0.43        1.06      2.33 o 
  -4   4   6        1.08        1.95      2.56 o 
  -3   4   6       10.38       11.10      3.76 o 
  -2   4   6        7.48        4.39      2.82 o 
  -1   4   6        0.42        0.57      2.26 o 
   0   4   6       71.22       68.77      7.04 o 
   1   4   6       21.15       15.01      4.16 o 
   2   4   6       18.94       21.37      4.08 o 
   3   4   6        9.88       17.79      3.55 o 
   4   4   6       45.81       55.49      6.03 o 
   5   4   6        0.00        1.69      1.92 o 
   6   4   6       54.82       60.80     13.31 o 
   7   4   6       25.04       27.02      4.49 o 
   8   4   6       24.61       27.44      5.48 o 
   9   4   6        6.30        4.75      2.87 o 
  10   4   6       42.81       40.96      9.38 o 
  11   4   6        3.34        6.49      3.40 o 
  12   4   6       17.39       13.34      4.09 o 
  -8   5   6       15.60       11.71      7.58 o 
  -7   5   6        0.99       -2.31      3.30 o 
  -6   5   6        1.05        1.50      3.57 o 
  -5   5   6        0.11        2.37      3.78 o 
  -4   5   6        0.02        2.03      2.92 o 
  -3   5   6       16.04       11.06      3.93 o 
  -2   5   6        2.36        1.63      2.88 o 
  -1   5   6        0.01        0.11      2.61 o 
   0   5   6       20.75       26.13      5.57 o 
   1   5   6        5.65        1.63      5.35 o 
   2   5   6        6.69       10.13      4.00 o 
   3   5   6       27.89       30.22      9.36 o 
   4   5   6       54.33       46.80      7.29 o 
   5   5   6        1.38        2.09      3.21 o 
   6   5   6        3.62        2.73      3.36 o 
 -21   1   7       11.67       12.19      5.22 o 
 -20   1   7      119.93      104.35      9.17 o 
 -19   1   7       10.20        6.12      3.46 o 
 -18   1   7       26.55       28.60      5.49 o 
 -17   1   7       44.59       40.02      4.91 o 
 -16   1   7      221.22      211.70      7.44 o 
 -15   1   7       89.08       80.62      5.04 o 
 -14   1   7       71.80       73.81      4.02 o 
 -13   1   7      244.75      221.13      6.12 o 
 -12   1   7      166.50      138.17      4.77 o 
 -11   1   7        0.13        1.04      1.38 o 
 -10   1   7      933.79     1009.35     58.58 o 
  -9   1   7       42.79       31.14      4.82 o 
  -8   1   7       66.77       76.25      9.17 o 
  -7   1   7        5.10        4.27      1.45 o 
  -6   1   7        0.42       -0.53      0.91 o 
  -5   1   7     1023.01      987.03     91.27 o 
  -4   1   7      168.44      163.28     14.32 o 
  -3   1   7      523.51      559.76     49.16 o 
  -2   1   7      613.54      667.75     72.57 o 
  -1   1   7     1523.17     1771.98    220.23 o 
   0   1   7      144.70      146.59     19.15 o 
   1   1   7     1396.99     1524.98    189.26 o 
   2   1   7       39.99       65.81      9.51 o 
   3   1   7        1.03        0.32      0.94 o 
   4   1   7      797.32      792.98    110.89 o 
   5   1   7     1055.27     1039.82    140.95 o 
   6   1   7       28.67       22.28      6.78 o 
   7   1   7      122.48      148.59     30.77 o 
   8   1   7      355.20      430.70    105.87 o 
   9   1   7      307.31      359.20     88.39 o 
  10   1   7       47.44       78.75      8.98 o 
  11   1   7      189.96      208.12     46.96 o 
  12   1   7      103.37      114.58     22.43 o 
  13   1   7        4.48        8.91      4.08 o 
  14   1   7      168.27      176.70     28.86 o 
  15   1   7        0.08       -3.63      3.63 o 
  16   1   7        2.73        4.41      3.96 o 
  17   1   7        0.10        2.89      3.74 o 
  18   1   7        1.03        4.71      4.24 o 
 -20   2   7       11.95        9.38      5.48 o 
 -19   2   7       28.03       30.00      4.97 o 
 -18   2   7        5.04        6.07      2.51 o 
 -17   2   7        3.31        1.53      1.97 o 
 -16   2   7        0.02        3.29      1.80 o 
 -15   2   7        9.77       11.67      2.42 o 
 -14   2   7      113.75      116.47      5.09 o 
 -13   2   7       57.77       63.85      3.69 o 
 -12   2   7       37.39       46.65      4.03 o 
 -11   2   7      149.34      174.49      6.39 o 
 -10   2   7        2.84        2.99      1.87 o 
  -9   2   7      425.93      411.63     43.60 o 
  -8   2   7       45.67       43.91      3.92 o 
  -7   2   7        1.20        2.77      1.54 o 
  -6   2   7      131.77      118.15     10.34 o 
  -5   2   7       36.26       41.06      3.42 o 
  -4   2   7       22.82       18.03      2.60 o 
  -3   2   7      253.93      331.91     59.24 o 
  -2   2   7       27.55       51.41      8.94 o 
  -1   2   7       52.57       65.11     13.02 o 
   0   2   7      124.05      139.95     23.21 o 
   1   2   7       21.27       40.84      3.89 o 
   2   2   7        0.34        0.49      1.03 o 
   3   2   7      170.62      196.20     33.70 o 
   4   2   7      399.89      487.58     83.54 o 
   5   2   7        0.54        1.83      1.39 o 
   6   2   7        7.49       12.18      2.68 o 
   7   2   7       52.26       72.08     12.09 o 
   8   2   7       42.11       37.42      4.98 o 
   9   2   7       55.03       70.95     10.33 o 
  10   2   7        5.17        2.98      2.37 o 
  11   2   7       36.15       31.19      4.53 o 
  12   2   7       30.40       41.27     10.00 o 
  13   2   7        8.06        5.94      3.21 o 
  14   2   7       11.27       10.25      4.73 o 
  15   2   7        3.93       -0.63      2.61 o 
  16   2   7        1.06        2.15      3.09 o 
  17   2   7       13.00       13.61      7.71 o 
 -18   3   7       11.44       17.20      4.22 o 
 -17   3   7        1.85        3.16      3.02 o 
 -16   3   7        0.57        0.81      2.28 o 
 -15   3   7       13.03       12.90      3.19 o 
 -14   3   7       19.90       19.83      3.07 o 
 -13   3   7       12.87       15.35      3.09 o 
 -12   3   7        5.96        3.95      2.04 o 
 -11   3   7        2.72        2.34      1.62 o 
 -10   3   7        3.56        2.28      1.56 o 
  -9   3   7       10.45       12.75      2.85 o 
  -8   3   7       25.91       28.52      3.74 o 
  -7   3   7       29.92       34.60      3.91 o 
  -6   3   7       61.28       55.91      4.55 o 
  -5   3   7       14.60       15.67      2.72 o 
  -4   3   7       96.59       94.66      9.46 o 
  -3   3   7        0.05        1.26      1.35 o 
  -2   3   7      111.09      103.82      7.06 o 
  -1   3   7       58.99       45.19      5.36 o 
   0   3   7       64.47       87.48     12.21 o 
   1   3   7        5.66        2.92      2.10 o 
   2   3   7        0.67        2.41      1.34 o 
   3   3   7       11.61       11.73      2.35 o 
   4   3   7      160.84      207.04     32.52 o 
   5   3   7       46.96       62.25      9.19 o 
   6   3   7        8.24       11.01      3.74 o 
   7   3   7        0.36       -0.81      2.10 o 
   8   3   7        9.91        8.49      4.27 o 
   9   3   7       26.49       27.21      4.32 o 
  10   3   7        1.90        3.14      2.67 o 
  11   3   7        0.18        3.68      2.82 o 
  12   3   7        2.93        3.98      2.94 o 
  13   3   7        9.81        9.84      3.59 o 
  14   3   7        8.79        5.57      3.40 o 
 -14   4   7        3.65        5.32      3.67 o 
 -13   4   7        3.79        0.98      3.55 o 
 -12   4   7       36.10       28.25      6.04 o 
 -11   4   7        2.49        4.00      3.97 o 
 -10   4   7       10.76        4.36      3.77 o 
  -9   4   7       40.11       37.11      4.89 o 
  -8   4   7        3.37        3.45      2.43 o 
  -7   4   7        0.01        2.25      2.23 o 
  -6   4   7        2.98        2.87      2.40 o 
  -5   4   7        9.64        9.95      3.44 o 
  -4   4   7       70.45       69.00      8.41 o 
  -3   4   7       25.38       34.39      5.44 o 
  -2   4   7       47.59       48.28      7.90 o 
  -1   4   7        8.10        3.39      2.50 o 
   0   4   7       25.06       21.77      4.68 o 
   1   4   7        5.89        2.54      4.90 o 
   2   4   7        8.35        7.71      3.51 o 
   3   4   7       43.19       49.43      6.85 o 
   4   4   7       11.60       14.28      2.86 o 
   5   4   7        4.31        6.21      2.42 o 
   6   4   7        0.38        1.07      1.99 o 
   7   4   7        6.08        6.78      2.49 o 
   8   4   7       27.35       35.05      9.49 o 
   9   4   7       22.23       27.09      8.30 o 
  10   4   7        2.75        3.31      3.30 o 
  11   4   7        3.10        6.11      3.33 o 
  -7   5   7        0.32        4.35      3.95 o 
  -6   5   7        0.32        4.02      3.88 o 
  -5   5   7        0.81        1.65      2.91 o 
  -4   5   7       15.06       18.07      4.89 o 
  -3   5   7       22.62       21.68      5.18 o 
  -2   5   7        1.68        3.82      3.20 o 
  -1   5   7        2.16        0.85      3.11 o 
   0   5   7        0.03       -0.45      2.84 o 
   1   5   7       10.62       13.94      4.73 o 
   2   5   7        7.35        4.58      3.61 o 
   3   5   7        0.15        4.08      3.24 o 
   4   5   7        1.92        3.48      3.17 o 
 -21   0   8      100.01       57.84     11.21 o 
 -20   0   8      220.82      202.10     17.20 o 
 -19   0   8      219.63      181.33     15.93 o 
 -18   0   8      171.30      153.42     14.65 o 
 -17   0   8     1988.22     1934.50     47.77 o 
 -16   0   8       29.16       29.43      7.77 o 
 -15   0   8       79.82       88.42     10.32 o 
 -14   0   8      809.92      894.37     29.97 o 
 -13   0   8      378.03      404.72     19.76 o 
 -12   0   8        0.15        0.89      1.98 o 
 -11   0   8      450.47      475.52     55.59 o 
 -10   0   8       32.97       39.18      3.61 o 
  -9   0   8       23.05       18.75      4.14 o 
  -8   0   8      302.04      309.18     28.49 o 
  -7   0   8     2383.42     2588.72    302.74 o 
  -6   0   8       42.41       26.75      2.99 o 
  -5   0   8        0.01        5.05      1.85 o 
  -4   0   8      151.60      146.98     26.13 o 
  -3   0   8     2669.61     2621.51    163.34 o 
  -2   0   8      926.20      792.64     27.38 o 
  -1   0   8      800.44      709.83     20.61 o 
   0   0   8       83.52       65.86      4.28 o 
   1   0   8       20.89       25.45      3.25 o 
   2   0   8      216.48      158.46     27.21 o 
   3   0   8        6.41        5.35      1.89 o 
   4   0   8      345.46      301.17     49.21 o 
   5   0   8      548.38      589.88    111.71 o 
   6   0   8      215.15      195.40     27.66 o 
   7   0   8       11.74       19.18      7.13 o 
   8   0   8      115.01      103.20     24.78 o 
   9   0   8       42.18       30.40     11.66 o 
  10   0   8       64.89       75.43     10.32 o 
  11   0   8        9.56        8.66      5.22 o 
  12   0   8       11.14       13.25      6.12 o 
  13   0   8      171.52      168.33     14.91 o 
  14   0   8      101.22      100.15     12.36 o 
  15   0   8      177.05      203.24     17.46 o 
  16   0   8       55.43       82.81     13.12 o 
  17   0   8      129.69      125.50     14.91 o 
 -21   1   8       86.14       64.56      8.37 o 
 -20   1   8        0.57       -0.79      2.94 o 
 -19   1   8       35.56       32.94      8.15 o 
 -18   1   8       52.33       53.27      7.07 o 
 -17   1   8       97.38       98.36      8.11 o 
 -16   1   8       71.40       73.67     10.11 o 
 -15   1   8      229.15      238.85      9.24 o 
 -14   1   8        0.92        2.18      1.86 o 
 -13   1   8     1227.20     1205.76     46.38 o 
 -12   1   8       25.21       26.30      3.03 o 
 -11   1   8      134.12      151.27      7.54 o 
 -10   1   8       52.01       66.68      7.85 o 
  -9   1   8      624.62      653.25     49.42 o 
  -8   1   8       85.24      100.26      8.55 o 
  -7   1   8        0.01        2.50      1.20 o 
  -6   1   8       27.05       24.54      1.73 o 
  -5   1   8      157.20      143.45     12.77 o 
  -4   1   8      195.72      187.47     16.98 o 
  -3   1   8     1218.68     1270.73    116.82 o 
  -2   1   8        8.38       10.29      1.64 o 
  -1   1   8       45.94       62.11      6.18 o 
   0   1   8        2.09        2.15      0.93 o 
   1   1   8      387.80      374.37     41.81 o 
   2   1   8      127.33      125.55     14.78 o 
   3   1   8        3.07        3.39      1.21 o 
   4   1   8       78.62       84.96     10.35 o 
   5   1   8      329.29      304.73     55.75 o 
   6   1   8        2.65        4.06      1.89 o 
   7   1   8       45.27       50.51      7.88 o 
   8   1   8       18.45       18.95      4.65 o 
   9   1   8      300.11      305.48     57.29 o 
  10   1   8       38.37       39.02     12.42 o 
  11   1   8        1.53       -1.12      2.84 o 
  12   1   8       12.53       17.39      4.91 o 
  13   1   8       42.06       44.17      6.84 o 
  14   1   8        0.03        0.02      3.12 o 
  15   1   8        0.32        2.40      3.83 o 
  16   1   8       14.94        9.23      4.78 o 
  17   1   8       39.07       36.13     10.26 o 
 -20   2   8        2.22        7.20      4.32 o 
 -19   2   8       14.01        8.58      3.31 o 
 -18   2   8       21.50       18.78      3.47 o 
 -17   2   8        0.48        2.81      1.96 o 
 -16   2   8        4.41        3.98      2.02 o 
 -15   2   8       14.28        8.09      2.27 o 
 -14   2   8       35.15       40.07      3.64 o 
 -13   2   8      100.77       94.87      5.79 o 
 -12   2   8       63.77       57.99      4.44 o 
 -11   2   8       51.68       59.03      8.96 o 
 -10   2   8       42.31       39.42      4.18 o 
  -9   2   8      971.75      927.69     79.63 o 
  -8   2   8        0.03        0.68      1.46 o 
  -7   2   8       73.05       79.75      4.78 o 
  -6   2   8      120.24      124.72     15.61 o 
  -5   2   8      643.43      606.63     71.80 o 
  -4   2   8        1.53        1.37      1.36 o 
  -3   2   8      117.10      131.77     18.84 o 
  -2   2   8      302.28      363.61     57.24 o 
  -1   2   8      169.52      201.53     35.81 o 
   0   2   8       13.37       16.58      2.13 o 
   1   2   8       60.22      102.99     28.36 o 
   2   2   8       15.73       15.07      3.97 o 
   3   2   8       12.83        8.75      3.53 o 
   4   2   8      113.04      133.09     42.78 o 
   5   2   8       61.66       82.68     16.24 o 
   6   2   8        0.18        1.28      1.47 o 
   7   2   8       44.68       56.60      7.69 o 
   8   2   8        0.01       -1.64      1.64 o 
   9   2   8        4.95        7.35      2.94 o 
  10   2   8       45.64       47.97      7.07 o 
  11   2   8       31.60       27.73      4.63 o 
  12   2   8       79.79       86.10     16.46 o 
  13   2   8       51.45       53.88     21.72 o 
  14   2   8        3.61        3.44      3.68 o 
  15   2   8        2.88        0.65      5.29 o 
  16   2   8       14.65       15.77      7.01 o 
 -17   3   8       30.73       39.21      5.00 o 
 -16   3   8        1.57        2.29      2.36 o 
 -15   3   8        6.46       11.71      2.64 o 
 -14   3   8       12.22       15.65      3.03 o 
 -13   3   8        3.05        1.54      2.07 o 
 -12   3   8       38.19       40.99      4.32 o 
 -11   3   8        3.07        4.78      2.13 o 
 -10   3   8        3.69        2.43      2.23 o 
  -9   3   8      134.95      127.12      6.80 o 
  -8   3   8       23.94       32.51      4.00 o 
  -7   3   8      257.96      249.83     21.79 o 
  -6   3   8       78.81       81.49      5.42 o 
  -5   3   8     1053.48     1064.78    108.78 o 
  -4   3   8       30.13       27.60      6.02 o 
  -3   3   8        3.40        7.16      2.79 o 
  -2   3   8      105.69       92.71      7.04 o 
  -1   3   8       31.03       27.11      4.64 o 
   0   3   8        3.33        5.69      2.62 o 
   1   3   8       42.87       46.82      7.69 o 
   2   3   8      206.97      257.10     46.54 o 
   3   3   8       22.60       26.55      4.21 o 
   4   3   8        0.45       -0.05      1.47 o 
   5   3   8      343.95      395.95     61.94 o 
   6   3   8       76.72       98.61     17.89 o 
   7   3   8      100.16      101.83     14.35 o 
   8   3   8       14.49       18.14      4.73 o 
   9   3   8        9.05       13.45      3.47 o 
  10   3   8        0.63        0.11      2.47 o 
  11   3   8        3.68        2.99      2.84 o 
  12   3   8        3.17        4.40      3.01 o 
  13   3   8        1.44        1.72      2.78 o 
  14   3   8        2.00        0.58      3.07 o 
 -14   4   8        0.37        0.92      2.79 o 
 -13   4   8       46.80       48.49      7.85 o 
 -12   4   8        6.91        6.11      4.29 o 
 -11   4   8       62.99       66.19      8.47 o 
 -10   4   8        8.49       12.35      3.39 o 
  -9   4   8       44.60       49.82      6.01 o 
  -8   4   8       89.30       87.24     15.42 o 
  -7   4   8       13.64       10.46      4.01 o 
  -6   4   8       43.35       37.18      5.89 o 
  -5   4   8       30.44       36.76      5.95 o 
  -4   4   8       89.30       95.31      7.87 o 
  -3   4   8      139.48      124.41      9.09 o 
  -2   4   8        5.30        6.39      3.43 o 
  -1   4   8       52.81       51.20      6.80 o 
   0   4   8       25.81       19.58      4.72 o 
   1   4   8      119.47       95.63      8.22 o 
   2   4   8        6.38        2.66      2.75 o 
   3   4   8       48.99       42.71      6.60 o 
   4   4   8       51.57       59.62      5.86 o 
   5   4   8        1.35        1.19      1.99 o 
   6   4   8       72.25       91.34     14.42 o 
   7   4   8        1.97        1.04      2.26 o 
   8   4   8        0.00        0.19      2.28 o 
   9   4   8       15.26       16.59      3.72 o 
  10   4   8       24.40       32.49      6.94 o 
  -5   5   8        5.54        4.51      3.76 o 
  -4   5   8        4.74       -0.13      3.06 o 
  -3   5   8        7.27        6.36      3.73 o 
  -2   5   8       18.51       11.02      4.53 o 
  -1   5   8        1.42       -0.27      2.88 o 
   0   5   8        0.02       -1.22      2.87 o 
   1   5   8       30.24       35.05      6.92 o 
   2   5   8       10.23       12.68      4.82 o 
 -20   1   9        6.23        6.16      3.60 o 
 -19   1   9        0.01        0.38      3.06 o 
 -18   1   9       12.73       11.82      4.04 o 
 -17   1   9       88.42       94.01      8.45 o 
 -16   1   9        0.75        6.74      3.28 o 
 -15   1   9      762.01      780.86     32.94 o 
 -14   1   9        2.75        3.29      2.54 o 
 -13   1   9      826.58      840.95     30.23 o 
 -12   1   9      152.79      156.31      7.75 o 
 -11   1   9        4.60        6.79      2.07 o 
 -10   1   9      102.70      104.43      5.90 o 
  -9   1   9       53.32       61.70      7.83 o 
  -8   1   9       48.18       54.63      9.36 o 
  -7   1   9        5.26        5.07      1.76 o 
  -6   1   9      388.45      403.58     94.28 o 
  -5   1   9       53.03       44.38      4.39 o 
  -4   1   9      143.18      146.22     10.87 o 
  -3   1   9        8.56       18.92      2.19 o 
  -2   1   9        6.51        3.60      1.10 o 
  -1   1   9       39.36       43.33      4.05 o 
   0   1   9      102.03       91.78      9.25 o 
   1   1   9       12.94       11.63      1.73 o 
   2   1   9       86.11       80.51      6.79 o 
   3   1   9     1110.46     1080.88    110.09 o 
   4   1   9      151.34      149.81     20.38 o 
   5   1   9      181.56      188.99     34.24 o 
   6   1   9      600.55      581.61     88.30 o 
   7   1   9        4.00        6.73      2.30 o 
   8   1   9        6.89        8.83      2.78 o 
   9   1   9      133.80      125.14     16.55 o 
  10   1   9       17.85       22.90      3.84 o 
  11   1   9        0.32        0.91      2.21 o 
  12   1   9      119.93      127.75     22.55 o 
  13   1   9        0.04        0.11      2.89 o 
  14   1   9       20.83       17.74     10.83 o 
  15   1   9        0.43        0.60      3.55 o 
  16   1   9        3.96        1.34      3.96 o 
 -19   2   9        0.00        1.72      2.65 o 
 -18   2   9        4.20        6.54      2.89 o 
 -17   2   9        2.01        2.24      1.93 o 
 -16   2   9        1.37       -1.03      1.62 o 
 -15   2   9       28.93       35.53      3.66 o 
 -14   2   9       29.44       41.33      4.24 o 
 -13   2   9      188.26      177.26      7.07 o 
 -12   2   9        1.82        2.47      1.80 o 
 -11   2   9      676.75      701.54     40.26 o 
 -10   2   9      116.22      133.57     11.85 o 
  -9   2   9      847.61      819.26     72.66 o 
  -8   2   9        9.92       10.24      2.61 o 
  -7   2   9       27.65       26.21      4.11 o 
  -6   2   9        0.90        0.99      1.44 o 
  -5   2   9       79.90       73.80     14.00 o 
  -4   2   9       72.66       77.95     12.73 o 
  -3   2   9       20.62       29.46      3.30 o 
  -2   2   9        3.88        2.97      1.60 o 
  -1   2   9      232.82      298.05     46.52 o 
   0   2   9       99.78      136.43     34.11 o 
   1   2   9      559.48      673.42    170.54 o 
   2   2   9      298.09      350.76     85.80 o 
   3   2   9       16.75       22.06      5.29 o 
   4   2   9        0.67        0.15      1.64 o 
   5   2   9       36.47       52.42     10.83 o 
   6   2   9        0.71        1.35      1.93 o 
   7   2   9       21.81       30.54      6.45 o 
   8   2   9       73.09       63.34     12.98 o 
   9   2   9       24.55       16.55      7.45 o 
  10   2   9       12.41       14.30      3.55 o 
  11   2   9        0.06        1.83      3.31 o 
  12   2   9        9.86       12.69      8.09 o 
  13   2   9       12.89       17.05      5.30 o 
  14   2   9       32.67       27.06     11.53 o 
  15   2   9        0.62       -4.33      5.29 o 
 -17   3   9       32.93       31.70      4.53 o 
 -16   3   9       11.00       14.78      2.97 o 
 -15   3   9       21.52       22.07      3.05 o 
 -14   3   9        3.64        4.84      2.58 o 
 -13   3   9        1.89        2.55      2.10 o 
 -12   3   9       39.34       39.59      4.40 o 
 -11   3   9        0.24        0.78      2.10 o 
 -10   3   9       64.26       63.92      5.72 o 
  -9   3   9        4.60        3.49      2.26 o 
  -8   3   9       99.40      100.55     10.61 o 
  -7   3   9       96.54      107.72      9.23 o 
  -6   3   9      659.35      684.03     76.08 o 
  -5   3   9       66.34       70.93      8.04 o 
  -4   3   9       62.73       64.18      6.71 o 
  -3   3   9      105.83       93.18      9.56 o 
  -2   3   9      129.96      117.46      8.19 o 
  -1   3   9       16.74       15.17      3.86 o 
   0   3   9        4.58        1.81      2.04 o 
   1   3   9        1.82        3.92      2.87 o 
   2   3   9       22.41       20.71      6.03 o 
   3   3   9       85.04       87.11     14.93 o 
   4   3   9        0.03        3.06      1.80 o 
   5   3   9        0.11        0.17      1.68 o 
   6   3   9       10.41        8.15      2.53 o 
   7   3   9       14.38       14.07      3.33 o 
   8   3   9       14.47       14.04      3.14 o 
   9   3   9       29.51       39.75      7.23 o 
  10   3   9       16.77       19.84      3.76 o 
  11   3   9        9.18       13.68      3.90 o 
  12   3   9        4.69        7.97      3.71 o 
 -13   4   9        9.02       16.41      5.26 o 
 -12   4   9       57.71       76.54      9.32 o 
 -11   4   9      153.37      165.12      7.78 o 
 -10   4   9       14.64       14.14      5.56 o 
  -9   4   9        4.40        3.48      3.26 o 
  -8   4   9        1.77        2.55      3.24 o 
  -7   4   9        8.39        5.86      3.37 o 
  -6   4   9        9.06        9.59      3.95 o 
  -5   4   9        0.17       -0.49      2.11 o 
  -4   4   9        0.02        0.18      2.66 o 
  -3   4   9       12.94       12.62      4.31 o 
  -2   4   9      254.10      238.70     12.61 o 
  -1   4   9      169.88      161.15     10.59 o 
   0   4   9       15.12       14.65      4.64 o 
   1   4   9       21.60       13.69      5.73 o 
   2   4   9        2.66        1.19      2.48 o 
   3   4   9       15.81       15.24      4.49 o 
   4   4   9        0.93        4.81      3.15 o 
   5   4   9        0.78        2.14      2.60 o 
   6   4   9        0.06        0.39      2.42 o 
   7   4   9        2.38        1.56      2.43 o 
   8   4   9       40.97       47.55      6.79 o 
   9   4   9        0.09        0.31      2.38 o 
 -20   0  10        7.97       20.13      8.15 o 
 -19   0  10       10.34        6.37      5.73 o 
 -18   0  10       33.34       28.79      8.54 o 
 -17   0  10        1.75        3.44      4.46 o 
 -16   0  10       94.81      114.16     12.36 o 
 -15   0  10        2.88        3.18      4.20 o 
 -14   0  10       14.39       23.70      6.75 o 
 -13   0  10      285.34      345.13     19.37 o 
 -12   0  10        5.30        8.92      4.59 o 
 -11   0  10       23.76       19.11      5.86 o 
 -10   0  10       13.69       11.34      4.97 o 
  -9   0  10      128.45      160.81     12.23 o 
  -8   0  10      192.28      192.99     15.36 o 
  -7   0  10      323.86      331.82     37.09 o 
  -6   0  10       89.67       67.29      9.75 o 
  -5   0  10      835.04      753.13     77.45 o 
  -4   0  10      382.66      381.71     42.01 o 
  -3   0  10      231.18      215.86      8.11 o 
  -2   0  10      326.56      293.00      9.51 o 
  -1   0  10       55.06       45.87      4.17 o 
   0   0  10        5.54        4.08      1.96 o 
   1   0  10      427.30      374.93     13.51 o 
   2   0  10       23.00       24.25      3.54 o 
   3   0  10        6.22        4.31      1.95 o 
   4   0  10        6.25        8.28      2.61 o 
   5   0  10        0.36        0.28      1.59 o 
   6   0  10      215.44      202.63     30.71 o 
   7   0  10       17.81       14.22      3.20 o 
   8   0  10        6.82        5.48      4.46 o 
   9   0  10        0.65        1.66      3.57 o 
  10   0  10       49.98       33.89      8.03 o 
  11   0  10      250.70      275.90     18.99 o 
  12   0  10       30.27       40.64      9.56 o 
  13   0  10       55.03       40.01      9.94 o 
  14   0  10       93.88       92.76     13.63 o 
  15   0  10       38.08       53.76     11.34 o 
 -20   1  10       30.43       21.20      5.38 o 
 -19   1  10        0.31        0.76      3.06 o 
 -18   1  10        0.50       -0.96      2.92 o 
 -17   1  10       26.43       29.53      5.89 o 
 -16   1  10        6.60        8.16      3.52 o 
 -15   1  10       50.26       56.38     13.31 o 
 -14   1  10       34.17       31.88      4.62 o 
 -13   1  10       21.96       28.46      4.24 o 
 -12   1  10       66.64       69.04      6.88 o 
 -11   1  10        3.09        3.34      1.89 o 
 -10   1  10        3.33        2.58      1.67 o 
  -9   1  10       27.66       24.30      3.13 o 
  -8   1  10       16.26       18.87      3.91 o 
  -7   1  10      142.54      171.38     22.76 o 
  -6   1  10        8.83        6.59      2.33 o 
  -5   1  10        7.12       13.50      2.43 o 
  -4   1  10       33.34       32.85      4.39 o 
  -3   1  10      366.48      379.09     31.12 o 
  -2   1  10       88.89       75.16      7.32 o 
  -1   1  10       11.55       10.27      1.75 o 
   0   1  10      350.68      337.48     25.76 o 
   1   1  10       34.17       37.34      4.25 o 
   2   1  10      102.52      104.92     10.83 o 
   3   1  10       41.67       50.85      6.31 o 
   4   1  10        2.49        4.87      2.07 o 
   5   1  10       89.12       86.25     13.27 o 
   6   1  10       95.30       93.55     13.07 o 
   7   1  10       51.03       43.24      7.55 o 
   8   1  10        4.66        5.89      2.48 o 
   9   1  10       15.69       10.61      4.57 o 
  10   1  10       41.09       40.62      8.49 o 
  11   1  10        2.94        4.30      2.42 o 
  12   1  10       14.57        8.92      4.41 o 
  13   1  10        1.44        1.49      3.27 o 
  14   1  10        1.38       -0.69      3.18 o 
  15   1  10        0.03        3.56      3.91 o 
 -18   2  10        2.72        2.55      2.58 o 
 -17   2  10        4.11        7.30      2.91 o 
 -16   2  10      112.68      126.33      7.68 o 
 -15   2  10       35.25       32.34      3.26 o 
 -14   2  10       53.86       58.35      5.24 o 
 -13   2  10       19.83       20.70      3.24 o 
 -12   2  10      280.57      299.00     14.27 o 
 -11   2  10      414.99      424.06     21.48 o 
 -10   2  10      154.14      156.28     18.18 o 
  -9   2  10       24.26       23.04      5.28 o 
  -8   2  10        1.04        0.68      1.78 o 
  -7   2  10       35.48       40.39      7.09 o 
  -6   2  10      112.00      116.47     11.11 o 
  -5   2  10      291.31      297.41     42.88 o 
  -4   2  10      272.86      279.15     40.53 o 
  -3   2  10      281.41      286.70     44.77 o 
  -2   2  10      126.58      127.57     22.83 o 
  -1   2  10        2.01        2.34      2.12 o 
   0   2  10      119.49      147.19     28.72 o 
   1   2  10      266.16      315.31     64.68 o 
   2   2  10       48.52       60.83     14.28 o 
   3   2  10       40.89       39.98     10.56 o 
   4   2  10       35.14       35.05      9.16 o 
   5   2  10       27.70       29.53      7.38 o 
   6   2  10      158.92      150.99     39.01 o 
   7   2  10        5.31        9.36      2.95 o 
   8   2  10       29.74       33.56      5.00 o 
   9   2  10        0.86        0.37      2.06 o 
  10   2  10        0.26       -0.66      2.16 o 
  11   2  10       27.61       25.70      4.70 o 
  12   2  10       32.92       37.81      5.51 o 
  13   2  10       23.51       17.12      4.07 o 
  14   2  10       10.66       12.93      3.93 o 
 -16   3  10        9.73       11.67      2.85 o 
 -15   3  10        0.83       -0.39      2.11 o 
 -14   3  10       31.72       31.01      4.47 o 
 -13   3  10        2.95        7.21      2.56 o 
 -12   3  10      139.92      143.71      7.08 o 
 -11   3  10       95.62       88.52      6.60 o 
 -10   3  10        8.07       16.21      4.06 o 
  -9   3  10       13.26       14.54      3.35 o 
  -8   3  10     1192.26     1231.85    116.46 o 
  -7   3  10      354.61      349.72     23.64 o 
  -6   3  10       49.61       49.12      8.24 o 
  -5   3  10        0.80        1.29      2.41 o 
  -4   3  10      198.25      169.27      9.91 o 
  -3   3  10        0.91        3.50      2.66 o 
  -2   3  10       31.87       24.17      4.88 o 
  -1   3  10       53.86       46.74      6.26 o 
   0   3  10        0.41        0.80      2.11 o 
   1   3  10        6.95        3.36      2.75 o 
   2   3  10      401.45      302.41     13.52 o 
   3   3  10        1.57        3.03      2.54 o 
   4   3  10      150.04      160.21     43.14 o 
   5   3  10        1.30        0.29      2.05 o 
   6   3  10       70.46       79.80     17.94 o 
   7   3  10        1.57        2.86      2.40 o 
   8   3  10        0.68        0.80      2.35 o 
   9   3  10        5.09        6.52      2.95 o 
  10   3  10       52.90       46.67     11.87 o 
  11   3  10        5.29        5.67      3.02 o 
 -12   4  10       88.24       93.05      6.62 o 
 -11   4  10        5.41        2.72      2.47 o 
 -10   4  10        2.19        3.07      3.22 o 
  -9   4  10       33.10       37.06      6.49 o 
  -8   4  10        1.62        0.85      2.82 o 
  -7   4  10        2.28        2.33      2.96 o 
  -6   4  10        1.97        1.20      2.87 o 
  -5   4  10        0.06       -0.82      2.23 o 
  -4   4  10      159.87      163.91     10.86 o 
  -3   4  10        0.03       -0.02      2.94 o 
  -2   4  10        0.09        2.79      2.94 o 
  -1   4  10        0.02        1.10      3.10 o 
   0   4  10      113.67       90.44     12.93 o 
   1   4  10       38.57       40.09      8.60 o 
   2   4  10       19.97       15.62      4.80 o 
   3   4  10        7.79        5.87      3.65 o 
   4   4  10       11.30        4.70      3.58 o 
   5   4  10       20.69       20.20      5.26 o 
   6   4  10       13.10       16.42      4.07 o 
   7   4  10        9.68        6.57      3.40 o 
 -19   1  11        7.04        8.89      4.31 o 
 -18   1  11       20.08       16.60      4.77 o 
 -17   1  11       27.53       27.51      5.63 o 
 -16   1  11       15.34        9.06      3.87 o 
 -15   1  11       30.19       36.27      6.16 o 
 -14   1  11        0.02        2.95      2.47 o 
 -13   1  11       17.12       19.75      5.54 o 
 -12   1  11       58.39       67.36      7.21 o 
 -11   1  11        6.85        6.46      2.48 o 
 -10   1  11        6.44        5.20      2.08 o 
  -9   1  11       11.33       11.99      2.71 o 
  -8   1  11       16.81       19.76      3.15 o 
  -7   1  11       68.56       62.53      7.68 o 
  -6   1  11       15.24       14.36      2.77 o 
  -5   1  11        2.53        2.23      1.54 o 
  -4   1  11      135.45      133.70     20.49 o 
  -3   1  11        5.34        4.81      1.74 o 
  -2   1  11      424.49      398.60     30.89 o 
  -1   1  11      324.83      302.84     21.36 o 
   0   1  11      759.14      715.14     52.93 o 
   1   1  11      102.52      105.39      8.22 o 
   2   1  11      157.50      131.24     14.35 o 
   3   1  11       36.11       38.41      3.98 o 
   4   1  11       34.69       30.21      5.26 o 
   5   1  11        4.78        7.68      2.41 o 
   6   1  11        3.47        5.28      2.22 o 
   7   1  11        1.19        1.15      1.96 o 
   8   1  11       14.18       13.54      3.82 o 
   9   1  11      138.61      134.63     16.12 o 
  10   1  11       62.80       50.75      5.83 o 
  11   1  11       12.09        4.98      3.75 o 
  12   1  11        7.61        9.72      4.39 o 
  13   1  11       38.89       38.34      7.34 o 
  14   1  11        0.14        0.81      3.83 o 
 -18   2  11        1.52        5.39      3.63 o 
 -17   2  11        0.01        3.13      2.43 o 
 -16   2  11       71.56       82.96      7.02 o 
 -15   2  11        3.00        3.43      2.55 o 
 -14   2  11       18.13       19.30      3.35 o 
 -13   2  11        1.25       -0.02      2.18 o 
 -12   2  11       51.32       53.83      5.49 o 
 -11   2  11        0.25        1.16      1.90 o 
 -10   2  11        9.70       11.45      2.96 o 
  -9   2  11       15.95       14.04      3.19 o 
  -8   2  11      206.51      215.17     27.80 o 
  -7   2  11       26.09       26.49      9.28 o 
  -6   2  11      514.06      553.59     80.24 o 
  -5   2  11        7.41       12.32      3.73 o 
  -4   2  11      494.19      520.89     86.38 o 
  -3   2  11        0.01        2.40      1.74 o 
  -2   2  11       62.82       53.58      5.94 o 
  -1   2  11       35.75       37.37      5.24 o 
   0   2  11        8.90        9.07      3.23 o 
   1   2  11        0.04       -0.33      1.61 o 
   2   2  11       72.46       94.61     24.40 o 
   3   2  11       29.01       42.88      7.74 o 
   4   2  11       20.32       18.09      4.32 o 
   5   2  11       17.10       14.40      3.15 o 
   6   2  11      274.36      241.63     43.26 o 
   7   2  11        7.47        9.11      3.20 o 
   8   2  11       33.45       37.85      6.19 o 
   9   2  11       12.74        7.24      3.22 o 
  10   2  11       62.57       56.43     16.45 o 
  11   2  11        0.08        0.34      2.26 o 
  12   2  11        5.32        4.52      2.98 o 
 -15   3  11        7.99        7.72      2.92 o 
 -14   3  11        6.35        7.23      2.82 o 
 -13   3  11       10.63       12.40      3.12 o 
 -12   3  11        7.36        5.25      2.83 o 
 -11   3  11        2.67        7.68      3.01 o 
 -10   3  11      213.84      236.98     17.23 o 
  -9   3  11       70.09       79.94      7.40 o 
  -8   3  11        1.78        4.08      2.46 o 
  -7   3  11       31.52       45.10      5.07 o 
  -6   3  11       26.04       21.14      4.72 o 
  -5   3  11       59.27       58.94      7.03 o 
  -4   3  11        1.67        2.22      2.59 o 
  -3   3  11        0.72        2.67      2.66 o 
  -2   3  11       35.64       30.76      5.63 o 
  -1   3  11        7.18        5.37      3.09 o 
   0   3  11       64.43       57.85      7.07 o 
   1   3  11        0.55       -0.57      2.45 o 
   2   3  11       63.79       53.66      6.93 o 
   3   3  11        7.76        8.71      3.39 o 
   4   3  11       36.93       27.45      5.68 o 
   5   3  11        7.17        9.33      5.38 o 
   6   3  11        4.27        2.51      2.38 o 
   7   3  11        0.70        2.60      2.64 o 
   8   3  11        0.08        2.30      2.55 o 
   9   3  11        0.29        0.48      2.54 o 
  10   3  11        0.98        1.64      2.78 o 
 -10   4  11        3.00       -0.08      3.25 o 
  -9   4  11        5.23        5.14      3.75 o 
  -8   4  11       41.42       41.25      7.10 o 
  -7   4  11        0.22        0.67      3.11 o 
  -6   4  11        8.85        4.07      3.43 o 
  -5   4  11       29.05       27.81      6.22 o 
  -4   4  11      253.85      240.71     13.48 o 
  -3   4  11        1.22        6.77      4.00 o 
  -2   4  11       76.64       69.97      8.47 o 
  -1   4  11        0.00       -1.75      2.72 o 
   0   4  11       12.62       14.24      5.06 o 
   1   4  11        4.14        0.56      3.17 o 
   2   4  11        6.57        3.26      3.24 o 
   3   4  11        5.55        8.08      4.04 o 
   4   4  11        5.51        3.05      3.46 o 
   5   4  11        2.53        4.05      3.37 o 
 -19   0  12        2.22        1.40      4.71 o 
 -18   0  12       65.64       49.82     10.83 o 
 -17   0  12       35.65       29.81      8.54 o 
 -16   0  12       61.89       73.13     11.98 o 
 -15   0  12      228.39      271.30     19.24 o 
 -14   0  12       57.60       56.06     10.19 o 
 -13   0  12       93.53       98.87     11.47 o 
 -12   0  12        0.74        0.76      3.69 o 
 -11   0  12       47.98       70.58     10.32 o 
 -10   0  12        2.28        4.08      3.57 o 
  -9   0  12      126.05      110.73     10.96 o 
  -8   0  12       50.36       37.08      7.90 o 
  -7   0  12      389.64      498.67     21.93 o 
  -6   0  12      173.63      184.14     13.64 o 
  -5   0  12      210.33      190.89     23.70 o 
  -4   0  12        2.40        1.33      1.77 o 
  -3   0  12       23.25       27.65      4.04 o 
  -2   0  12        1.06        2.04      1.81 o 
  -1   0  12      284.10      257.78     17.33 o 
   0   0  12      204.70      189.71      9.01 o 
   1   0  12     2570.37     2477.66     96.75 o 
   2   0  12      354.58      350.48     20.97 o 
   3   0  12     1670.56     1610.04     83.01 o 
   4   0  12        8.42       13.28      3.55 o 
   5   0  12      492.42      427.03     45.51 o 
   6   0  12       26.88       36.56      7.77 o 
   7   0  12       15.44       17.84      6.37 o 
   8   0  12       77.78       87.53     11.85 o 
   9   0  12        8.46        8.66      5.10 o 
  10   0  12        5.05        4.46      5.48 o 
  11   0  12       44.54       54.66     10.83 o 
  12   0  12       20.20       27.14      8.92 o 
  13   0  12      234.61      189.87     17.71 o 
 -18   1  12       12.81       15.01      4.71 o 
 -17   1  12        1.50        1.51      2.93 o 
 -16   1  12        6.30        4.94      3.55 o 
 -15   1  12       34.89       37.35      6.29 o 
 -14   1  12       50.23       60.22      7.71 o 
 -13   1  12      214.22      246.67     27.97 o 
 -12   1  12      122.75      133.87     12.61 o 
 -11   1  12        5.18        7.14      3.24 o 
 -10   1  12       20.85       24.34      5.16 o 
  -9   1  12       25.25       31.45      3.97 o 
  -8   1  12       17.57       14.63      3.04 o 
  -7   1  12      108.55      112.43     16.17 o 
  -6   1  12       75.86       64.20      7.84 o 
  -5   1  12       78.71       77.64      6.56 o 
  -4   1  12        0.00       -1.59      1.59 o 
  -3   1  12     1070.99     1079.05    127.81 o 
  -2   1  12      332.58      328.91     38.68 o 
  -1   1  12      435.30      449.74     33.45 o 
   0   1  12       26.73       24.01      2.84 o 
   1   1  12      109.83      105.98      7.02 o 
   2   1  12      127.83      137.76     15.20 o 
   3   1  12        0.60        0.69      1.75 o 
   4   1  12        3.43        3.51      2.19 o 
   5   1  12      180.88      176.13     17.55 o 
   6   1  12        0.38        2.48      2.00 o 
   7   1  12        9.52       13.17      3.25 o 
   8   1  12        0.42        0.80      2.07 o 
   9   1  12      190.56      170.67     21.18 o 
  10   1  12        6.10        4.88      3.69 o 
  11   1  12        0.10        1.07      3.38 o 
  12   1  12        9.69        9.23      4.62 o 
  13   1  12        4.72        5.34      4.39 o 
 -17   2  12       21.80       20.74      4.33 o 
 -16   2  12        1.33        5.83      3.08 o 
 -15   2  12       29.21       37.95      5.13 o 
 -14   2  12        2.31        3.09      2.47 o 
 -13   2  12       25.72       19.68      4.61 o 
 -12   2  12        0.08        1.09      2.02 o 
 -11   2  12       62.23       57.55      5.51 o 
 -10   2  12      158.15      177.50     15.35 o 
  -9   2  12      142.33      172.94     25.39 o 
  -8   2  12       31.47       30.86      4.84 o 
  -7   2  12       36.48       38.21      5.61 o 
  -6   2  12      587.80      631.64     90.37 o 
  -5   2  12       88.04      108.11     14.97 o 
  -4   2  12       55.06       62.51      5.60 o 
  -3   2  12        0.17       -0.14      1.95 o 
  -2   2  12       23.89       30.00      5.09 o 
  -1   2  12       33.04       31.50      5.22 o 
   0   2  12       57.20       55.78      7.64 o 
   1   2  12        0.00        0.09      1.96 o 
   2   2  12        0.04        0.29      2.30 o 
   3   2  12      160.07      163.64     27.79 o 
   4   2  12        0.70        4.27      3.20 o 
   5   2  12       13.31        9.11      3.83 o 
   6   2  12       59.80       59.61     14.89 o 
   7   2  12        0.02       -0.43      2.07 o 
   8   2  12       24.19       29.39      4.67 o 
   9   2  12       50.32       61.55      9.94 o 
  10   2  12        7.42       10.37      3.33 o 
  11   2  12       25.25       29.00      5.06 o 
 -14   3  12        0.01        1.05      2.30 o 
 -13   3  12        0.01       -0.32      2.36 o 
 -12   3  12        0.16       -0.26      2.07 o 
 -11   3  12       87.40       87.08     10.25 o 
 -10   3  12      149.63      161.97      9.77 o 
  -9   3  12       46.83       42.06      5.24 o 
  -8   3  12       30.67       30.46      4.50 o 
  -7   3  12        8.26        4.22      3.95 o 
  -6   3  12        2.04       -1.72      2.68 o 
  -5   3  12        0.91        0.29      2.59 o 
  -4   3  12       43.35       42.74      6.52 o 
  -3   3  12       22.43       21.97      5.17 o 
  -2   3  12        1.73        4.61      3.11 o 
  -1   3  12       66.94       60.43      7.39 o 
   0   3  12       15.85       17.25      4.66 o 
   1   3  12        4.25        2.09      2.60 o 
   2   3  12        6.37       -1.94      2.12 o 
   3   3  12        0.03        1.38      2.47 o 
   4   3  12        1.89       -0.75      2.26 o 
   5   3  12        3.57        1.55      2.75 o 
   6   3  12        1.05        2.41      3.06 o 
   7   3  12        2.01        1.03      2.56 o 
   8   3  12        0.89       -0.57      2.66 o 
  -8   4  12       32.22       31.82      6.35 o 
  -7   4  12       38.53       37.10      6.69 o 
  -6   4  12        6.30        2.77      3.82 o 
  -5   4  12        2.15       -0.44      3.24 o 
  -4   4  12       61.42       66.60      8.63 o 
  -3   4  12       12.99       12.70      4.80 o 
  -2   4  12        1.04        0.52      3.21 o 
  -1   4  12        0.29        0.18      3.08 o 
   0   4  12        1.72       -0.91      3.17 o 
   1   4  12        3.65        2.96      3.43 o 
   2   4  12        7.05        7.98      4.32 o 
 -17   1  13       32.18       24.59      5.58 o 
 -16   1  13       42.50       48.96      7.47 o 
 -15   1  13       52.41       67.24      8.23 o 
 -14   1  13        2.92        3.86      3.17 o 
 -13   1  13       14.65       14.01      4.19 o 
 -12   1  13        5.72        6.68      3.38 o 
 -11   1  13       97.30      107.61     13.63 o 
 -10   1  13       54.00       60.21      7.16 o 
  -9   1  13       55.87       50.81      6.57 o 
  -8   1  13        1.83        4.76      2.36 o 
  -7   1  13       97.01      116.42     14.62 o 
  -6   1  13       24.50       19.73      3.52 o 
  -5   1  13       72.01       68.34      5.28 o 
  -4   1  13       22.23       33.54      6.71 o 
  -3   1  13      781.61      807.51     93.54 o 
  -2   1  13        0.33       -0.04      1.70 o 
  -1   1  13       62.09       59.36      5.06 o 
   0   1  13       66.46       69.27     10.11 o 
   1   1  13      719.13      724.56     58.67 o 
   2   1  13      299.37      302.29     19.37 o 
   3   1  13       10.49       10.12      2.81 o 
   4   1  13        6.48        8.10      2.75 o 
   5   1  13      572.71      568.86     43.87 o 
   6   1  13       96.37       93.99      7.91 o 
   7   1  13       90.60       85.92      6.50 o 
   8   1  13       41.40       34.25      4.82 o 
   9   1  13        0.97        3.18      3.73 o 
  10   1  13        9.70       10.77      4.68 o 
  11   1  13        0.23        0.33      3.36 o 
 -16   2  13        2.10        2.75      2.78 o 
 -15   2  13        1.61        3.21      2.73 o 
 -14   2  13       35.65       33.42      6.26 o 
 -13   2  13        0.02        0.48      2.75 o 
 -12   2  13        4.26        8.97      3.73 o 
 -11   2  13       16.75       18.31      3.67 o 
 -10   2  13        0.28        2.16      2.20 o 
  -9   2  13       59.35       67.90      5.87 o 
  -8   2  13       72.08       81.67     10.39 o 
  -7   2  13      506.77      550.83     75.60 o 
  -6   2  13       12.41       11.28      3.13 o 
  -5   2  13       28.45       31.04      7.02 o 
  -4   2  13      192.05      154.99     10.70 o 
  -3   2  13      140.64      125.99     12.61 o 
  -2   2  13       20.94       19.46      4.46 o 
  -1   2  13       38.13       38.82      5.94 o 
   0   2  13       43.92       34.34      5.77 o 
   1   2  13       21.32       14.35      3.95 o 
   2   2  13        0.01        1.72      2.65 o 
   3   2  13      130.82       96.89      8.23 o 
   4   2  13        1.12        4.06      2.26 o 
   5   2  13       89.22       79.44     12.12 o 
   6   2  13       81.07       92.24     19.64 o 
   7   2  13       14.99       21.91      4.35 o 
   8   2  13        1.30        7.09      3.71 o 
   9   2  13      109.77      124.67     16.02 o 
  10   2  13       36.34       28.93      6.64 o 
 -13   3  13        0.41        1.13      2.68 o 
 -12   3  13        1.40        4.54      2.86 o 
 -11   3  13       10.73       14.74      3.84 o 
 -10   3  13        0.14        0.75      2.17 o 
  -9   3  13       33.78       35.84      4.93 o 
  -8   3  13      101.98      107.16      8.87 o 
  -7   3  13       16.50       24.36      5.44 o 
  -6   3  13        1.59        0.23      2.47 o 
  -5   3  13       68.99       71.49      8.04 o 
  -4   3  13       14.71       11.85      4.19 o 
  -3   3  13        2.26        2.17      2.99 o 
  -2   3  13        0.71       -0.10      2.79 o 
  -1   3  13        1.92       -0.27      2.61 o 
   0   3  13        2.03        0.71      2.88 o 
   1   3  13       17.27       12.75      4.19 o 
   2   3  13        0.33        0.14      2.59 o 
   3   3  13       13.51        9.06      4.12 o 
   4   3  13        1.81       -0.51      2.68 o 
   5   3  13        1.08        1.75      3.12 o 
   6   3  13        0.15        0.50      2.84 o 
 -17   0  14       31.95       51.09     11.21 o 
 -16   0  14       14.03       12.36      7.13 o 
 -15   0  14       35.04       28.67      8.66 o 
 -14   0  14        3.11       12.36      5.99 o 
 -13   0  14       50.71       49.18     10.19 o 
 -12   0  14       79.86       74.79     11.72 o 
 -11   0  14      477.22      516.90     25.88 o 
 -10   0  14        6.66        9.30      5.10 o 
  -9   0  14      248.36      312.10     19.50 o 
  -8   0  14        3.80        2.29      4.08 o 
  -7   0  14        2.84        1.02      3.31 o 
  -6   0  14       16.05       15.42      5.86 o 
  -5   0  14        2.22        2.80      3.57 o 
  -4   0  14        4.83        6.75      4.46 o 
  -3   0  14      473.45      440.15     36.97 o 
  -2   0  14      322.38      325.04     26.00 o 
  -1   0  14      175.23      172.66      9.51 o 
   0   0  14      382.42      416.62     14.41 o 
   1   0  14      919.87      861.74     20.61 o 
   2   0  14       24.10       18.50      4.49 o 
   3   0  14       99.88       98.84      7.71 o 
   4   0  14       15.72       27.90      7.52 o 
   5   0  14        0.01        3.06      4.20 o 
   6   0  14        3.04       10.45      5.61 o 
   7   0  14        1.12        3.57      4.71 o 
   8   0  14        7.22        2.17      4.46 o 
   9   0  14       56.54       41.28     10.32 o 
  10   0  14        6.60        8.92      6.24 o 
 -16   1  14        6.59        9.87      4.37 o 
 -15   1  14        9.14        3.28      2.94 o 
 -14   1  14        1.76        2.16      2.93 o 
 -13   1  14        2.72        2.03      2.75 o 
 -12   1  14       14.18       13.17      4.21 o 
 -11   1  14       25.24       38.20      7.39 o 
 -10   1  14        0.61        0.67      2.45 o 
  -9   1  14       23.53       33.37      5.85 o 
  -8   1  14       38.05       46.15      6.62 o 
  -7   1  14      221.72      243.65     29.63 o 
  -6   1  14        6.22       10.04      4.39 o 
  -5   1  14        3.00        5.25      2.30 o 
  -4   1  14       25.17       25.41      3.92 o 
  -3   1  14      163.59      156.54     17.10 o 
  -2   1  14        1.94        0.01      1.88 o 
  -1   1  14        0.06       -0.96      2.17 o 
   0   1  14       31.28       22.21      4.53 o 
   1   1  14      102.70       88.50      7.79 o 
   2   1  14       14.32       16.10      3.48 o 
   3   1  14       22.71       21.94      3.88 o 
   4   1  14       86.89       83.81      8.64 o 
   5   1  14      280.45      266.40     28.67 o 
   6   1  14        2.27        3.26      2.51 o 
   7   1  14       31.77       23.60      4.17 o 
   8   1  14       11.17       13.04      4.86 o 
   9   1  14       15.91       12.91      4.77 o 
 -14   2  14        6.50        7.11      3.61 o 
 -13   2  14        0.93        1.61      3.00 o 
 -12   2  14        7.04       15.08      4.68 o 
 -11   2  14        8.40       14.62      4.58 o 
 -10   2  14        0.05        0.13      2.05 o 
  -9   2  14        4.25        5.89      2.63 o 
  -8   2  14        5.60        6.83      2.82 o 
  -7   2  14        0.63        3.47      2.43 o 
  -6   2  14       64.65       79.94     13.89 o 
  -5   2  14        4.73        2.55      2.87 o 
  -4   2  14       97.84       87.11      7.64 o 
  -3   2  14       50.03       54.24      6.94 o 
  -2   2  14       25.66       20.37      4.84 o 
  -1   2  14       18.37       14.58      4.06 o 
   0   2  14        0.23        1.32      2.47 o 
   1   2  14       44.98       44.22      8.15 o 
   2   2  14        4.76        2.76      2.68 o 
   3   2  14       12.10       12.31      4.21 o 
   4   2  14       19.04       14.60      4.71 o 
   5   2  14        4.67        4.34      3.21 o 
   6   2  14        9.49        9.91      3.29 o 
   7   2  14        4.82        4.29      3.04 o 
   8   2  14       96.70       93.95     12.95 o 
 -10   3  14       55.47       70.33      8.60 o 
  -9   3  14       32.25       32.07      6.35 o 
  -8   3  14       43.40       42.40      6.75 o 
  -7   3  14        1.06        3.46      3.26 o 
  -6   3  14        5.27        3.18      4.84 o 
  -5   3  14       11.76        3.89      3.95 o 
  -4   3  14        0.92       -0.06      3.06 o 
  -3   3  14        0.42       -0.65      3.06 o 
  -2   3  14        7.97        7.80      3.90 o 
  -1   3  14       12.26        8.66      4.13 o 
   0   3  14       17.67       22.76      5.45 o 
   1   3  14        3.93       -0.50      2.74 o 
   2   3  14        0.83       -0.33      3.38 o 
   3   3  14        0.06       -1.23      2.79 o 
   4   3  14       10.89       13.85      5.10 o 
 -15   1  15       34.16       45.52      7.63 o 
 -14   1  15        0.39       -0.18      2.62 o 
 -13   1  15        0.00        1.36      2.79 o 
 -12   1  15        5.13        1.61      3.28 o 
 -11   1  15        2.50        1.76      2.70 o 
 -10   1  15       10.36       14.77      4.48 o 
  -9   1  15       63.28       73.35      8.11 o 
  -8   1  15      126.49      137.48     24.85 o 
  -7   1  15       70.77       69.73      7.79 o 
  -6   1  15       50.26       57.47      7.14 o 
  -5   1  15        1.35        3.50      2.28 o 
  -4   1  15       15.72       17.34      3.58 o 
  -3   1  15       22.90       27.41      4.14 o 
  -2   1  15       10.76        5.80      3.24 o 
  -1   1  15       54.84       53.03      6.74 o 
   0   1  15       60.46       66.87      7.48 o 
   1   1  15       12.01       13.31      4.04 o 
   2   1  15      243.65      256.76     12.74 o 
   3   1  15        1.54        1.87      2.22 o 
   4   1  15       56.80       48.19      5.55 o 
   5   1  15       14.12       16.33      3.61 o 
   6   1  15       19.09       17.74      4.17 o 
   7   1  15        1.19        1.25      3.37 o 
   8   1  15        6.11        4.43      3.96 o 
 -13   2  15       26.08       31.99      6.57 o 
 -12   2  15        3.64        3.41      2.90 o 
 -11   2  15        2.73        2.22      2.92 o 
 -10   2  15        3.59        1.99      2.78 o 
  -9   2  15       18.08       35.51      7.52 o 
  -8   2  15       30.67       30.81      6.91 o 
  -7   2  15        5.48        4.81      2.59 o 
  -6   2  15       21.96       17.42      4.76 o 
  -5   2  15        8.97       15.49      4.44 o 
  -4   2  15       13.93       10.78      3.99 o 
  -3   2  15        0.06       -1.45      2.48 o 
  -2   2  15        8.26        3.86      3.24 o 
  -1   2  15        0.23        1.00      2.88 o 
   0   2  15       21.36       14.06      4.43 o 
   1   2  15       23.28       21.67      5.31 o 
   2   2  15        4.54       10.81      4.13 o 
   3   2  15        3.43        1.86      3.03 o 
   4   2  15        4.31        4.18      3.51 o 
   5   2  15       13.21       10.19      7.77 o 
  -7   3  15       12.69       10.07      4.50 o 
  -6   3  15       12.74       16.24      4.89 o 
  -5   3  15        0.01        0.55      3.05 o 
  -4   3  15        1.39        0.30      3.03 o 
  -3   3  15        1.10        3.12      3.41 o 
  -2   3  15        4.04        2.35      3.58 o 
  -1   3  15        3.48       -1.08      4.65 o 
   0   3  15       19.38       16.05      4.95 o 
 -13   0  16        4.62        3.69      4.46 o 
 -12   0  16        3.31        7.01      5.22 o 
 -11   0  16        9.57        8.92      5.61 o 
 -10   0  16        2.95        7.13      4.97 o 
  -9   0  16       98.54      116.71     13.00 o 
  -8   0  16        1.26       -2.42      2.42 o 
  -7   0  16       22.22       21.91      6.88 o 
  -6   0  16        0.51        3.69      3.95 o 
  -5   0  16       23.02       26.75      7.77 o 
  -4   0  16        0.20        5.48      4.59 o 
  -3   0  16        0.08        3.18      3.95 o 
  -2   0  16        0.41       -0.38      3.57 o 
  -1   0  16       43.67       57.46      9.94 o 
   0   0  16       60.33       72.88     10.70 o 
   1   0  16        9.76       12.87      6.24 o 
   2   0  16      122.03      127.16     13.25 o 
   3   0  16       32.54       35.93      8.92 o 
   4   0  16       22.63       19.24      7.39 o 
   5   0  16        0.53       -0.25      4.84 o 
   6   0  16        1.25       -0.38      5.35 o 
 -13   1  16        4.68        6.37      3.60 o 
 -12   1  16       29.93       23.45      5.76 o 
 -11   1  16        5.74        3.57      3.15 o 
 -10   1  16        1.23        3.79      2.92 o 
  -9   1  16        8.12       15.67      4.86 o 
  -8   1  16       28.50       34.42      6.28 o 
  -7   1  16        0.06        2.06      2.92 o 
  -6   1  16        4.33        6.83      3.59 o 
  -5   1  16        2.02        4.47      2.91 o 
  -4   1  16       21.24       21.50      5.06 o 
  -3   1  16       19.09       23.60      5.04 o 
  -2   1  16       50.99       44.97      6.56 o 
  -1   1  16        6.31        4.58      3.08 o 
   0   1  16       14.17       13.55      4.22 o 
   1   1  16        9.06        3.30      4.46 o 
   2   1  16       34.97       36.96      6.48 o 
   3   1  16        4.03        2.96      3.23 o 
   4   1  16       33.16       31.68      6.20 o 
   5   1  16        2.17        1.65      3.42 o 
 -10   2  16        3.74        8.48      3.82 o 
  -9   2  16       12.14       20.81      7.45 o 
  -8   2  16        5.16        3.69      5.22 o 
  -7   2  16        0.45        0.33      3.14 o 
  -6   2  16       13.07       10.34      4.27 o 
  -5   2  16        7.37        5.29      3.78 o 
  -4   2  16       91.36       77.03      8.42 o 
  -3   2  16        2.20        2.45      3.47 o 
  -2   2  16        0.02        2.88      3.20 o 
  -1   2  16       11.07       10.40      4.01 o 
   0   2  16        4.20        2.33      3.06 o 
   1   2  16       26.48       30.44      6.35 o 
   2   2  16        0.89        1.15      2.95 o 
 -10   1  17        2.63        2.21      2.99 o 
  -9   1  17        3.18        4.45      3.89 o 
  -8   1  17       12.75       22.90      6.69 o 
  -7   1  17        9.79       13.66      5.61 o 
  -6   1  17        2.31        4.46      3.56 o 
  -5   1  17       55.90       75.56     13.95 o 
  -4   1  17       45.83       60.77     11.47 o 
  -3   1  17       22.07       26.37      8.15 o 
  -2   1  17        0.31        1.32      2.94 o 
  -1   1  17       29.53       21.67      5.05 o 
   0   1  17        0.60        2.03      2.87 o 
   1   1  17        0.03       -1.78      2.75 o 
   2   1  17        0.87        0.25      2.96 o 
  -5   0  18        2.70        3.18      4.46 o 
  -4   0  18        2.57        1.15      4.84 o 
  -3   0  18      155.81      211.52     17.46 o 
                                                 
